# Supplementary material for: Energy transformation cost for the Japanese mid-century strategy
Source: Nat Commun. 2019 Oct 18;10:4737. doi: 10.1038/s41467-019-12730-4 (PMC6800421; doi:10.1038/s41467-019-12730-4)
Supplement: Supplementary file 4 — Source data [file 41467_2019_12730_MOESM4_ESM.xlsx]

## Sheet: Fig S1
SCENARIO	REMF	Variable	Y	Value	MODEL	Model	CLP
SSP2_BaU_NoCC	JPN	POP	2005	126.393	CGE	CGE1	Baseline
SSP2_BaU_NoCC	JPN	POP	2010	126.536	CGE	CGE1	Baseline
SSP2_BaU_NoCC	JPN	POP	2015	126.105	CGE	CGE1	Baseline
SSP2_BaU_NoCC	JPN	POP	2020	124.813	CGE	CGE1	Baseline
SSP2_BaU_NoCC	JPN	POP	2025	122.85	CGE	CGE1	Baseline
SSP2_BaU_NoCC	JPN	POP	2030	120.41	CGE	CGE1	Baseline
SSP2_BaU_NoCC	JPN	POP	2035	117.67	CGE	CGE1	Baseline
SSP2_BaU_NoCC	JPN	POP	2040	114.754	CGE	CGE1	Baseline
SSP2_BaU_NoCC	JPN	POP	2045	111.708	CGE	CGE1	Baseline
SSP2_BaU_NoCC	JPN	POP	2050	108.609	CGE	CGE1	Baseline
SSP2_BaU_NoCC	JPN	GDP_MER	2005	4451.67	CGE	CGE1	Baseline
SSP2_BaU_NoCC	JPN	GDP_MER	2010	4436.33	CGE	CGE1	Baseline
SSP2_BaU_NoCC	JPN	GDP_MER	2015	4731.29	CGE	CGE1	Baseline
SSP2_BaU_NoCC	JPN	GDP_MER	2020	4959.97	CGE	CGE1	Baseline
SSP2_BaU_NoCC	JPN	GDP_MER	2025	5226.07	CGE	CGE1	Baseline
SSP2_BaU_NoCC	JPN	GDP_MER	2030	5472.75	CGE	CGE1	Baseline
SSP2_BaU_NoCC	JPN	GDP_MER	2035	5657.37	CGE	CGE1	Baseline
SSP2_BaU_NoCC	JPN	GDP_MER	2040	5804.53	CGE	CGE1	Baseline
SSP2_BaU_NoCC	JPN	GDP_MER	2045	5965.62	CGE	CGE1	Baseline
SSP2_BaU_NoCC	JPN	GDP_MER	2050	6123.14	CGE	CGE1	Baseline

## Sheet: Fig S10
SCENARIO	REMF	Variable	Y	Value	MODEL	Model	CLP	Iteration
SSP2_80NPi_NoCC	JPN	Fin_Ene	2050	10.3393	CGE	CGE1	Mitigation	1
SSP2_80NPi_NoCC	JPN	Prc_Car	2050	1083.21	CGE	CGE1	Mitigation	1
SSP2_80NPi_NoCC	JPN	Prm_Ene	2050	19.2558	CGE	CGE1	Mitigation	1
SSP2_80NPi_NoCC	JPN	Prm_Ene_Coa	2050	3.88757	CGE	CGE1	Mitigation	1
SSP2_80NPi_NoCC	JPN	Prm_Ene_Fos	2050	13.2564	CGE	CGE1	Mitigation	1
SSP2_80NPi_NoCC	JPN	Prm_Ene_Gas	2050	5.83556	CGE	CGE1	Mitigation	1
SSP2_80NPi_NoCC	JPN	Prm_Ene_Nuc	2050	2.61418	CGE	CGE1	Mitigation	1
SSP2_80NPi_NoCC	JPN	Prm_Ene_Oil	2050	3.53332	CGE	CGE1	Mitigation	1
SSP2_80NPi_NoCC	JPN	Sec_Ene_Ele	2050	9.05409	CGE	CGE1	Mitigation	1
SSP2_80NPi_NoCC	JPN	Sec_Ene_Ele_Bio	2050	0.208302	CGE	CGE1	Mitigation	1
SSP2_80NPi_NoCC	JPN	Sec_Ene_Ele_Coa	2050	1.29461	CGE	CGE1	Mitigation	1
SSP2_80NPi_NoCC	JPN	Sec_Ene_Ele_Gas	2050	2.44211	CGE	CGE1	Mitigation	1
SSP2_80NPi_NoCC	JPN	Sec_Ene_Ele_Nuc	2050	2.61418	CGE	CGE1	Mitigation	1
SSP2_80NPi_NoCC	JPN	Sec_Ene_Ele_Oil	2050	0.764301	CGE	CGE1	Mitigation	1
SSP2_80NPi_NoCC	JPN	Sec_Ene_Liq	2050	2.50821	CGE	CGE1	Mitigation	1
SSP2_80NPi_NoCC	JPN	Fin_Ene_Ele	2050	8.28289	CGE	CGE1	Mitigation	1
SSP2_80NPi_NoCC	JPN	Fin_Ene_Gas	2050	0.42116	CGE	CGE1	Mitigation	1
SSP2_80NPi_NoCC	JPN	Fin_Ene_Ind	2050	3.33624	CGE	CGE1	Mitigation	1
SSP2_80NPi_NoCC	JPN	Fin_Ene_Liq	2050	1.41257	CGE	CGE1	Mitigation	1
SSP2_80NPi_NoCC	JPN	Fin_Ene_Res_and_Com	2050	4.70326	CGE	CGE1	Mitigation	1
SSP2_80NPi_NoCC	JPN	Fin_Ene_Solids	2050	0.0649967	CGE	CGE1	Mitigation	1
SSP2_80NPi_NoCC	JPN	Fin_Ene_Tra	2050	2.21739	CGE	CGE1	Mitigation	1
SSP2_80NPi_NoCC	JPN	Prm_Ene_Hyd	2050	0.409733	CGE	CGE1	Mitigation	1
SSP2_80NPi_NoCC	JPN	Prm_Ene_Solar	2050	0.780632	CGE	CGE1	Mitigation	1
SSP2_80NPi_NoCC	JPN	Prm_Ene_Win	2050	0.520764	CGE	CGE1	Mitigation	1
SSP2_80NPi_NoCC	JPN	Sec_Ene	2050	12.0184	CGE	CGE1	Mitigation	1
SSP2_80NPi_NoCC	JPN	Fin_Ene_Res	2050	2.20347	CGE	CGE1	Mitigation	1
SSP2_80NPi_NoCC	JPN	Fin_Ene_Com	2050	2.49978	CGE	CGE1	Mitigation	1
SSP2_80NPi_NoCC	JPN	Emi_CO2_Ene	2050	143.304	CGE	CGE1	Mitigation	1
SSP2_AIMEInv2_80NPi_NoCC	JPN	Fin_Ene	2050	7.82903	CGE	CGE3	Mitigation	3
SSP2_AIMEInv2_80NPi_NoCC	JPN	Prc_Car	2050	1113.3	CGE	CGE3	Mitigation	3
SSP2_AIMEInv2_80NPi_NoCC	JPN	Prm_Ene	2050	10.0742	CGE	CGE3	Mitigation	3
SSP2_AIMEInv2_80NPi_NoCC	JPN	Prm_Ene_Coa	2050	1.15119	CGE	CGE3	Mitigation	3
SSP2_AIMEInv2_80NPi_NoCC	JPN	Prm_Ene_Fos	2050	7.30229	CGE	CGE3	Mitigation	3
SSP2_AIMEInv2_80NPi_NoCC	JPN	Prm_Ene_Gas	2050	2.945	CGE	CGE3	Mitigation	3
SSP2_AIMEInv2_80NPi_NoCC	JPN	Prm_Ene_Nuc	2050	0.588384	CGE	CGE3	Mitigation	3
SSP2_AIMEInv2_80NPi_NoCC	JPN	Prm_Ene_Oil	2050	3.2061	CGE	CGE3	Mitigation	3
SSP2_AIMEInv2_80NPi_NoCC	JPN	Sec_Ene_Ele	2050	3.69247	CGE	CGE3	Mitigation	3
SSP2_AIMEInv2_80NPi_NoCC	JPN	Sec_Ene_Ele_Bio	2050	0.000735499	CGE	CGE3	Mitigation	3
SSP2_AIMEInv2_80NPi_NoCC	JPN	Sec_Ene_Ele_Coa	2050	0.186867	CGE	CGE3	Mitigation	3
SSP2_AIMEInv2_80NPi_NoCC	JPN	Sec_Ene_Ele_Gas	2050	0.875477	CGE	CGE3	Mitigation	3
SSP2_AIMEInv2_80NPi_NoCC	JPN	Sec_Ene_Ele_Nuc	2050	0.588384	CGE	CGE3	Mitigation	3
SSP2_AIMEInv2_80NPi_NoCC	JPN	Sec_Ene_Ele_Oil	2050	0.00213949	CGE	CGE3	Mitigation	3
SSP2_AIMEInv2_80NPi_NoCC	JPN	Sec_Ene_Liq	2050	2.2815	CGE	CGE3	Mitigation	3
SSP2_AIMEInv2_80NPi_NoCC	JPN	Fin_Ene_Ele	2050	3.38726	CGE	CGE3	Mitigation	3
SSP2_AIMEInv2_80NPi_NoCC	JPN	Fin_Ene_Gas	2050	1.41278	CGE	CGE3	Mitigation	3
SSP2_AIMEInv2_80NPi_NoCC	JPN	Fin_Ene_Ind	2050	3.54297	CGE	CGE3	Mitigation	3
SSP2_AIMEInv2_80NPi_NoCC	JPN	Fin_Ene_Liq	2050	2.52437	CGE	CGE3	Mitigation	3
SSP2_AIMEInv2_80NPi_NoCC	JPN	Fin_Ene_Res_and_Com	2050	3.0798	CGE	CGE3	Mitigation	3
SSP2_AIMEInv2_80NPi_NoCC	JPN	Fin_Ene_Solids	2050	0.481204	CGE	CGE3	Mitigation	3
SSP2_AIMEInv2_80NPi_NoCC	JPN	Fin_Ene_Tra	2050	1.13043	CGE	CGE3	Mitigation	3
SSP2_AIMEInv2_80NPi_NoCC	JPN	Prm_Ene_Hyd	2050	0.154364	CGE	CGE3	Mitigation	3
SSP2_AIMEInv2_80NPi_NoCC	JPN	Prm_Ene_Solar	2050	0.799247	CGE	CGE3	Mitigation	3
SSP2_AIMEInv2_80NPi_NoCC	JPN	Prm_Ene_Win	2050	0.802309	CGE	CGE3	Mitigation	3
SSP2_AIMEInv2_80NPi_NoCC	JPN	Sec_Ene	2050	7.59097	CGE	CGE3	Mitigation	3
SSP2_AIMEInv2_80NPi_NoCC	JPN	Fin_Ene_Res	2050	1.29161	CGE	CGE3	Mitigation	3
SSP2_AIMEInv2_80NPi_NoCC	JPN	Fin_Ene_Com	2050	1.78819	CGE	CGE3	Mitigation	3
SSP2_AIMEInv2_80NPi_NoCC	JPN	Emi_CO2_Ene	2050	241.851	CGE	CGE3	Mitigation	3
SSP2_AIMEInv3_80NPi_NoCC	JPN	Fin_Ene	2050	7.87763	CGE	CGE4	Mitigation	4
SSP2_AIMEInv3_80NPi_NoCC	JPN	Prc_Car	2050	1120.85	CGE	CGE4	Mitigation	4
SSP2_AIMEInv3_80NPi_NoCC	JPN	Prm_Ene	2050	10.0837	CGE	CGE4	Mitigation	4
SSP2_AIMEInv3_80NPi_NoCC	JPN	Prm_Ene_Coa	2050	1.12494	CGE	CGE4	Mitigation	4
SSP2_AIMEInv3_80NPi_NoCC	JPN	Prm_Ene_Fos	2050	7.26583	CGE	CGE4	Mitigation	4
SSP2_AIMEInv3_80NPi_NoCC	JPN	Prm_Ene_Gas	2050	2.93059	CGE	CGE4	Mitigation	4
SSP2_AIMEInv3_80NPi_NoCC	JPN	Prm_Ene_Nuc	2050	0.590181	CGE	CGE4	Mitigation	4
SSP2_AIMEInv3_80NPi_NoCC	JPN	Prm_Ene_Oil	2050	3.2103	CGE	CGE4	Mitigation	4
SSP2_AIMEInv3_80NPi_NoCC	JPN	Sec_Ene_Ele	2050	3.70935	CGE	CGE4	Mitigation	4
SSP2_AIMEInv3_80NPi_NoCC	JPN	Sec_Ene_Ele_Bio	2050	0.000738381	CGE	CGE4	Mitigation	4
SSP2_AIMEInv3_80NPi_NoCC	JPN	Sec_Ene_Ele_Coa	2050	0.170222	CGE	CGE4	Mitigation	4
SSP2_AIMEInv3_80NPi_NoCC	JPN	Sec_Ene_Ele_Gas	2050	0.862471	CGE	CGE4	Mitigation	4
SSP2_AIMEInv3_80NPi_NoCC	JPN	Sec_Ene_Ele_Nuc	2050	0.590181	CGE	CGE4	Mitigation	4
SSP2_AIMEInv3_80NPi_NoCC	JPN	Sec_Ene_Ele_Oil	2050	0.00191423	CGE	CGE4	Mitigation	4
SSP2_AIMEInv3_80NPi_NoCC	JPN	Sec_Ene_Liq	2050	2.28227	CGE	CGE4	Mitigation	4
SSP2_AIMEInv3_80NPi_NoCC	JPN	Fin_Ene_Ele	2050	3.40235	CGE	CGE4	Mitigation	4
SSP2_AIMEInv3_80NPi_NoCC	JPN	Fin_Ene_Gas	2050	1.4213	CGE	CGE4	Mitigation	4
SSP2_AIMEInv3_80NPi_NoCC	JPN	Fin_Ene_Ind	2050	3.6093	CGE	CGE4	Mitigation	4
SSP2_AIMEInv3_80NPi_NoCC	JPN	Fin_Ene_Liq	2050	2.53032	CGE	CGE4	Mitigation	4
SSP2_AIMEInv3_80NPi_NoCC	JPN	Fin_Ene_Res_and_Com	2050	3.06384	CGE	CGE4	Mitigation	4
SSP2_AIMEInv3_80NPi_NoCC	JPN	Fin_Ene_Solids	2050	0.50039	CGE	CGE4	Mitigation	4
SSP2_AIMEInv3_80NPi_NoCC	JPN	Fin_Ene_Tra	2050	1.12658	CGE	CGE4	Mitigation	4
SSP2_AIMEInv3_80NPi_NoCC	JPN	Prm_Ene_Hyd	2050	0.154559	CGE	CGE4	Mitigation	4
SSP2_AIMEInv3_80NPi_NoCC	JPN	Prm_Ene_Solar	2050	0.821949	CGE	CGE4	Mitigation	4
SSP2_AIMEInv3_80NPi_NoCC	JPN	Prm_Ene_Win	2050	0.820785	CGE	CGE4	Mitigation	4
SSP2_AIMEInv3_80NPi_NoCC	JPN	Sec_Ene	2050	7.63801	CGE	CGE4	Mitigation	4
SSP2_AIMEInv3_80NPi_NoCC	JPN	Fin_Ene_Res	2050	1.29067	CGE	CGE4	Mitigation	4
SSP2_AIMEInv3_80NPi_NoCC	JPN	Fin_Ene_Com	2050	1.77317	CGE	CGE4	Mitigation	4
SSP2_AIMEInv3_80NPi_NoCC	JPN	Emi_CO2_Ene	2050	239.792	CGE	CGE4	Mitigation	4
SSP2_AIMEInv4_80NPi_NoCC	JPN	Fin_Ene	2050	7.87344	CGE	CGE5	Mitigation	5
SSP2_AIMEInv4_80NPi_NoCC	JPN	Prc_Car	2050	1147.58	CGE	CGE5	Mitigation	5
SSP2_AIMEInv4_80NPi_NoCC	JPN	Prm_Ene	2050	10.0877	CGE	CGE5	Mitigation	5
SSP2_AIMEInv4_80NPi_NoCC	JPN	Prm_Ene_Coa	2050	1.12142	CGE	CGE5	Mitigation	5
SSP2_AIMEInv4_80NPi_NoCC	JPN	Prm_Ene_Fos	2050	7.27154	CGE	CGE5	Mitigation	5
SSP2_AIMEInv4_80NPi_NoCC	JPN	Prm_Ene_Gas	2050	2.95552	CGE	CGE5	Mitigation	5
SSP2_AIMEInv4_80NPi_NoCC	JPN	Prm_Ene_Nuc	2050	0.58937	CGE	CGE5	Mitigation	5
SSP2_AIMEInv4_80NPi_NoCC	JPN	Prm_Ene_Oil	2050	3.1946	CGE	CGE5	Mitigation	5
SSP2_AIMEInv4_80NPi_NoCC	JPN	Sec_Ene_Ele	2050	3.71739	CGE	CGE5	Mitigation	5
SSP2_AIMEInv4_80NPi_NoCC	JPN	Sec_Ene_Ele_Bio	2050	0.000739981	CGE	CGE5	Mitigation	5
SSP2_AIMEInv4_80NPi_NoCC	JPN	Sec_Ene_Ele_Coa	2050	0.169562	CGE	CGE5	Mitigation	5
SSP2_AIMEInv4_80NPi_NoCC	JPN	Sec_Ene_Ele_Gas	2050	0.873578	CGE	CGE5	Mitigation	5
SSP2_AIMEInv4_80NPi_NoCC	JPN	Sec_Ene_Ele_Nuc	2050	0.58937	CGE	CGE5	Mitigation	5
SSP2_AIMEInv4_80NPi_NoCC	JPN	Sec_Ene_Ele_Oil	2050	0.001936	CGE	CGE5	Mitigation	5
SSP2_AIMEInv4_80NPi_NoCC	JPN	Sec_Ene_Liq	2050	2.26447	CGE	CGE5	Mitigation	5
SSP2_AIMEInv4_80NPi_NoCC	JPN	Fin_Ene_Ele	2050	3.40967	CGE	CGE5	Mitigation	5
SSP2_AIMEInv4_80NPi_NoCC	JPN	Fin_Ene_Gas	2050	1.42124	CGE	CGE5	Mitigation	5
SSP2_AIMEInv4_80NPi_NoCC	JPN	Fin_Ene_Ind	2050	3.61444	CGE	CGE5	Mitigation	5
SSP2_AIMEInv4_80NPi_NoCC	JPN	Fin_Ene_Liq	2050	2.51887	CGE	CGE5	Mitigation	5
SSP2_AIMEInv4_80NPi_NoCC	JPN	Fin_Ene_Res_and_Com	2050	3.06708	CGE	CGE5	Mitigation	5
SSP2_AIMEInv4_80NPi_NoCC	JPN	Fin_Ene_Solids	2050	0.500354	CGE	CGE5	Mitigation	5
SSP2_AIMEInv4_80NPi_NoCC	JPN	Fin_Ene_Tra	2050	1.11404	CGE	CGE5	Mitigation	5
SSP2_AIMEInv4_80NPi_NoCC	JPN	Prm_Ene_Hyd	2050	0.154623	CGE	CGE5	Mitigation	5
SSP2_AIMEInv4_80NPi_NoCC	JPN	Prm_Ene_Solar	2050	0.845655	CGE	CGE5	Mitigation	5
SSP2_AIMEInv4_80NPi_NoCC	JPN	Prm_Ene_Win	2050	0.794978	CGE	CGE5	Mitigation	5
SSP2_AIMEInv4_80NPi_NoCC	JPN	Sec_Ene	2050	7.6318	CGE	CGE5	Mitigation	5
SSP2_AIMEInv4_80NPi_NoCC	JPN	Fin_Ene_Res	2050	1.28983	CGE	CGE5	Mitigation	5
SSP2_AIMEInv4_80NPi_NoCC	JPN	Fin_Ene_Com	2050	1.77724	CGE	CGE5	Mitigation	5
SSP2_AIMEInv4_80NPi_NoCC	JPN	Emi_CO2_Ene	2050	239.911	CGE	CGE5	Mitigation	5
SSP2_AIMEInv_80NPi_NoCC	JPN	Fin_Ene	2050	7.99604	CGE	CGE2	Mitigation	2
SSP2_AIMEInv_80NPi_NoCC	JPN	Prc_Car	2050	1083.21	CGE	CGE2	Mitigation	2
SSP2_AIMEInv_80NPi_NoCC	JPN	Prm_Ene	2050	10.2082	CGE	CGE2	Mitigation	2
SSP2_AIMEInv_80NPi_NoCC	JPN	Prm_Ene_Coa	2050	1.11146	CGE	CGE2	Mitigation	2
SSP2_AIMEInv_80NPi_NoCC	JPN	Prm_Ene_Fos	2050	7.31068	CGE	CGE2	Mitigation	2
SSP2_AIMEInv_80NPi_NoCC	JPN	Prm_Ene_Gas	2050	2.97752	CGE	CGE2	Mitigation	2
SSP2_AIMEInv_80NPi_NoCC	JPN	Prm_Ene_Nuc	2050	0.589887	CGE	CGE2	Mitigation	2
SSP2_AIMEInv_80NPi_NoCC	JPN	Prm_Ene_Oil	2050	3.22171	CGE	CGE2	Mitigation	2
SSP2_AIMEInv_80NPi_NoCC	JPN	Sec_Ene_Ele	2050	3.78822	CGE	CGE2	Mitigation	2
SSP2_AIMEInv_80NPi_NoCC	JPN	Sec_Ene_Ele_Bio	2050	0.000753746	CGE	CGE2	Mitigation	2
SSP2_AIMEInv_80NPi_NoCC	JPN	Sec_Ene_Ele_Coa	2050	0.157811	CGE	CGE2	Mitigation	2
SSP2_AIMEInv_80NPi_NoCC	JPN	Sec_Ene_Ele_Gas	2050	0.879601	CGE	CGE2	Mitigation	2
SSP2_AIMEInv_80NPi_NoCC	JPN	Sec_Ene_Ele_Nuc	2050	0.589887	CGE	CGE2	Mitigation	2
SSP2_AIMEInv_80NPi_NoCC	JPN	Sec_Ene_Ele_Oil	2050	0.00216126	CGE	CGE2	Mitigation	2
SSP2_AIMEInv_80NPi_NoCC	JPN	Sec_Ene_Liq	2050	2.30595	CGE	CGE2	Mitigation	2
SSP2_AIMEInv_80NPi_NoCC	JPN	Fin_Ene_Ele	2050	3.47507	CGE	CGE2	Mitigation	2
SSP2_AIMEInv_80NPi_NoCC	JPN	Fin_Ene_Gas	2050	1.42784	CGE	CGE2	Mitigation	2
SSP2_AIMEInv_80NPi_NoCC	JPN	Fin_Ene_Ind	2050	3.75544	CGE	CGE2	Mitigation	2
SSP2_AIMEInv_80NPi_NoCC	JPN	Fin_Ene_Liq	2050	2.54749	CGE	CGE2	Mitigation	2
SSP2_AIMEInv_80NPi_NoCC	JPN	Fin_Ene_Res_and_Com	2050	3.06323	CGE	CGE2	Mitigation	2
SSP2_AIMEInv_80NPi_NoCC	JPN	Fin_Ene_Solids	2050	0.522058	CGE	CGE2	Mitigation	2
SSP2_AIMEInv_80NPi_NoCC	JPN	Fin_Ene_Tra	2050	1.09676	CGE	CGE2	Mitigation	2
SSP2_AIMEInv_80NPi_NoCC	JPN	Prm_Ene_Hyd	2050	0.152877	CGE	CGE2	Mitigation	2
SSP2_AIMEInv_80NPi_NoCC	JPN	Prm_Ene_Solar	2050	0.811432	CGE	CGE2	Mitigation	2
SSP2_AIMEInv_80NPi_NoCC	JPN	Prm_Ene_Win	2050	0.900602	CGE	CGE2	Mitigation	2
SSP2_AIMEInv_80NPi_NoCC	JPN	Sec_Ene	2050	7.77647	CGE	CGE2	Mitigation	2
SSP2_AIMEInv_80NPi_NoCC	JPN	Fin_Ene_Res	2050	1.29616	CGE	CGE2	Mitigation	2
SSP2_AIMEInv_80NPi_NoCC	JPN	Fin_Ene_Com	2050	1.76707	CGE	CGE2	Mitigation	2
SSP2_AIMEInv_80NPi_NoCC	JPN	Emi_CO2_Ene	2050	239.28	CGE	CGE2	Mitigation	2
Mitigation_FullTech	JPN	Emi_CO2_Ene	2050	221.995	Enduse	Enduse1	Mitigation	1
Mitigation_FullTech	JPN	Fin_Ene	2050	8.18408	Enduse	Enduse1	Mitigation	1
Mitigation_FullTech	JPN	Fin_Ene_Com	2050	1.79277	Enduse	Enduse1	Mitigation	1
Mitigation_FullTech	JPN	Fin_Ene_Ele	2050	3.45547	Enduse	Enduse1	Mitigation	1
Mitigation_FullTech	JPN	Fin_Ene_Gas	2050	1.38031	Enduse	Enduse1	Mitigation	1
Mitigation_FullTech	JPN	Fin_Ene_Ind	2050	3.93259	Enduse	Enduse1	Mitigation	1
Mitigation_FullTech	JPN	Fin_Ene_Liq	2050	2.536	Enduse	Enduse1	Mitigation	1
Mitigation_FullTech	JPN	Fin_Ene_Res	2050	1.31229	Enduse	Enduse1	Mitigation	1
Mitigation_FullTech	JPN	Fin_Ene_Res_and_Com	2050	3.10506	Enduse	Enduse1	Mitigation	1
Mitigation_FullTech	JPN	Fin_Ene_Solids	2050	0.573396	Enduse	Enduse1	Mitigation	1
Mitigation_FullTech	JPN	Fin_Ene_Tra	2050	1.11897	Enduse	Enduse1	Mitigation	1
Mitigation_FullTech	JPN	Prc_Car	2050	1083.21	Enduse	Enduse1	Mitigation	1
Mitigation_FullTech	JPN	Prm_Ene	2050	9.71158	Enduse	Enduse1	Mitigation	1
Mitigation_FullTech	JPN	Prm_Ene_Coa	2050	1.15093	Enduse	Enduse1	Mitigation	1
Mitigation_FullTech	JPN	Prm_Ene_Fos	2050	6.3984	Enduse	Enduse1	Mitigation	1
Mitigation_FullTech	JPN	Prm_Ene_Gas	2050	2.56224	Enduse	Enduse1	Mitigation	1
Mitigation_FullTech	JPN	Prm_Ene_Hyd	2050	0.156958	Enduse	Enduse1	Mitigation	1
Mitigation_FullTech	JPN	Prm_Ene_Nuc	2050	0.629274	Enduse	Enduse1	Mitigation	1
Mitigation_FullTech	JPN	Prm_Ene_Oil	2050	2.68523	Enduse	Enduse1	Mitigation	1
Mitigation_FullTech	JPN	Prm_Ene_Solar	2050	0.82679	Enduse	Enduse1	Mitigation	1
Mitigation_FullTech	JPN	Prm_Ene_Win	2050	0.921891	Enduse	Enduse1	Mitigation	1
Mitigation_FullTech	JPN	Sec_Ene	2050	8.6103	Enduse	Enduse1	Mitigation	1
Mitigation_FullTech	JPN	Sec_Ene_Ele	2050	3.848	Enduse	Enduse1	Mitigation	1
Mitigation_FullTech	JPN	Sec_Ene_Ele_Bio	2050	NA	Enduse	Enduse1	Mitigation	1
Mitigation_FullTech	JPN	Sec_Ene_Ele_Coa	2050	0.161622	Enduse	Enduse1	Mitigation	1
Mitigation_FullTech	JPN	Sec_Ene_Ele_Gas	2050	0.879649	Enduse	Enduse1	Mitigation	1
Mitigation_FullTech	JPN	Sec_Ene_Ele_Nuc	2050	0.603834	Enduse	Enduse1	Mitigation	1
Mitigation_FullTech	JPN	Sec_Ene_Ele_Oil	2050	0.00043899	Enduse	Enduse1	Mitigation	1
Mitigation_FullTech	JPN	Sec_Ene_Liq	2050	2.536	Enduse	Enduse1	Mitigation	1
Mitigation2_FullTech	JPN	Emi_CO2_Ene	2050	221.753	Enduse	Enduse2	Mitigation	2
Mitigation2_FullTech	JPN	Fin_Ene	2050	8.01598	Enduse	Enduse2	Mitigation	2
Mitigation2_FullTech	JPN	Fin_Ene_Com	2050	1.81396	Enduse	Enduse2	Mitigation	2
Mitigation2_FullTech	JPN	Fin_Ene_Ele	2050	3.36112	Enduse	Enduse2	Mitigation	2
Mitigation2_FullTech	JPN	Fin_Ene_Gas	2050	1.3518	Enduse	Enduse2	Mitigation	2
Mitigation2_FullTech	JPN	Fin_Ene_Ind	2050	3.71234	Enduse	Enduse2	Mitigation	2
Mitigation2_FullTech	JPN	Fin_Ene_Liq	2050	2.52878	Enduse	Enduse2	Mitigation	2
Mitigation2_FullTech	JPN	Fin_Ene_Res	2050	1.31036	Enduse	Enduse2	Mitigation	2
Mitigation2_FullTech	JPN	Fin_Ene_Res_and_Com	2050	3.12432	Enduse	Enduse2	Mitigation	2
Mitigation2_FullTech	JPN	Fin_Ene_Solids	2050	0.530548	Enduse	Enduse2	Mitigation	2
Mitigation2_FullTech	JPN	Fin_Ene_Tra	2050	1.15347	Enduse	Enduse2	Mitigation	2
Mitigation2_FullTech	JPN	Prc_Car	2050	1113.3	Enduse	Enduse2	Mitigation	2
Mitigation2_FullTech	JPN	Prm_Ene	2050	9.53297	Enduse	Enduse2	Mitigation	2
Mitigation2_FullTech	JPN	Prm_Ene_Coa	2050	1.14016	Enduse	Enduse2	Mitigation	2
Mitigation2_FullTech	JPN	Prm_Ene_Fos	2050	6.3542	Enduse	Enduse2	Mitigation	2
Mitigation2_FullTech	JPN	Prm_Ene_Gas	2050	2.53782	Enduse	Enduse2	Mitigation	2
Mitigation2_FullTech	JPN	Prm_Ene_Hyd	2050	0.158883	Enduse	Enduse2	Mitigation	2
Mitigation2_FullTech	JPN	Prm_Ene_Nuc	2050	0.629274	Enduse	Enduse2	Mitigation	2
Mitigation2_FullTech	JPN	Prm_Ene_Oil	2050	2.67622	Enduse	Enduse2	Mitigation	2
Mitigation2_FullTech	JPN	Prm_Ene_Solar	2050	0.816614	Enduse	Enduse2	Mitigation	2
Mitigation2_FullTech	JPN	Prm_Ene_Win	2050	0.823374	Enduse	Enduse2	Mitigation	2
Mitigation2_FullTech	JPN	Sec_Ene	2050	8.40776	Enduse	Enduse2	Mitigation	2
Mitigation2_FullTech	JPN	Sec_Ene_Ele	2050	3.74226	Enduse	Enduse2	Mitigation	2
Mitigation2_FullTech	JPN	Sec_Ene_Ele_Bio	2050	NA	Enduse	Enduse2	Mitigation	2
Mitigation2_FullTech	JPN	Sec_Ene_Ele_Coa	2050	0.191868	Enduse	Enduse2	Mitigation	2
Mitigation2_FullTech	JPN	Sec_Ene_Ele_Gas	2050	0.873514	Enduse	Enduse2	Mitigation	2
Mitigation2_FullTech	JPN	Sec_Ene_Ele_Nuc	2050	0.603834	Enduse	Enduse2	Mitigation	2
Mitigation2_FullTech	JPN	Sec_Ene_Ele_Oil	2050	0.00022077	Enduse	Enduse2	Mitigation	2
Mitigation2_FullTech	JPN	Sec_Ene_Liq	2050	2.52878	Enduse	Enduse2	Mitigation	2
Mitigation3_FullTech	JPN	Emi_CO2_Ene	2050	221.763	Enduse	Enduse3	Mitigation	3
Mitigation3_FullTech	JPN	Fin_Ene	2050	8.06459	Enduse	Enduse3	Mitigation	3
Mitigation3_FullTech	JPN	Fin_Ene_Com	2050	1.79882	Enduse	Enduse3	Mitigation	3
Mitigation3_FullTech	JPN	Fin_Ene_Ele	2050	3.38484	Enduse	Enduse3	Mitigation	3
Mitigation3_FullTech	JPN	Fin_Ene_Gas	2050	1.36224	Enduse	Enduse3	Mitigation	3
Mitigation3_FullTech	JPN	Fin_Ene_Ind	2050	3.7812	Enduse	Enduse3	Mitigation	3
Mitigation3_FullTech	JPN	Fin_Ene_Liq	2050	2.53271	Enduse	Enduse3	Mitigation	3
Mitigation3_FullTech	JPN	Fin_Ene_Res	2050	1.30884	Enduse	Enduse3	Mitigation	3
Mitigation3_FullTech	JPN	Fin_Ene_Res_and_Com	2050	3.10766	Enduse	Enduse3	Mitigation	3
Mitigation3_FullTech	JPN	Fin_Ene_Solids	2050	0.54993	Enduse	Enduse3	Mitigation	3
Mitigation3_FullTech	JPN	Fin_Ene_Tra	2050	1.14989	Enduse	Enduse3	Mitigation	3
Mitigation3_FullTech	JPN	Prc_Car	2050	1120.85	Enduse	Enduse3	Mitigation	3
Mitigation3_FullTech	JPN	Prm_Ene	2050	9.57752	Enduse	Enduse3	Mitigation	3
Mitigation3_FullTech	JPN	Prm_Ene_Coa	2050	1.14189	Enduse	Enduse3	Mitigation	3
Mitigation3_FullTech	JPN	Prm_Ene_Fos	2050	6.34441	Enduse	Enduse3	Mitigation	3
Mitigation3_FullTech	JPN	Prm_Ene_Gas	2050	2.52328	Enduse	Enduse3	Mitigation	3
Mitigation3_FullTech	JPN	Prm_Ene_Hyd	2050	0.1586	Enduse	Enduse3	Mitigation	3
Mitigation3_FullTech	JPN	Prm_Ene_Nuc	2050	0.629274	Enduse	Enduse3	Mitigation	3
Mitigation3_FullTech	JPN	Prm_Ene_Oil	2050	2.67925	Enduse	Enduse3	Mitigation	3
Mitigation3_FullTech	JPN	Prm_Ene_Solar	2050	0.837646	Enduse	Enduse3	Mitigation	3
Mitigation3_FullTech	JPN	Prm_Ene_Win	2050	0.839771	Enduse	Enduse3	Mitigation	3
Mitigation3_FullTech	JPN	Sec_Ene	2050	8.47349	Enduse	Enduse3	Mitigation	3
Mitigation3_FullTech	JPN	Sec_Ene_Ele	2050	3.769	Enduse	Enduse3	Mitigation	3
Mitigation3_FullTech	JPN	Sec_Ene_Ele_Bio	2050	NA	Enduse	Enduse3	Mitigation	3
Mitigation3_FullTech	JPN	Sec_Ene_Ele_Coa	2050	0.174245	Enduse	Enduse3	Mitigation	3
Mitigation3_FullTech	JPN	Sec_Ene_Ele_Gas	2050	0.863267	Enduse	Enduse3	Mitigation	3
Mitigation3_FullTech	JPN	Sec_Ene_Ele_Nuc	2050	0.603834	Enduse	Enduse3	Mitigation	3
Mitigation3_FullTech	JPN	Sec_Ene_Ele_Oil	2050	0.00027702	Enduse	Enduse3	Mitigation	3
Mitigation3_FullTech	JPN	Sec_Ene_Liq	2050	2.53271	Enduse	Enduse3	Mitigation	3
Mitigation4_FullTech	JPN	Emi_CO2_Ene	2050	221.771	Enduse	Enduse4	Mitigation	4
Mitigation4_FullTech	JPN	Fin_Ene	2050	8.06491	Enduse	Enduse4	Mitigation	4
Mitigation4_FullTech	JPN	Fin_Ene_Com	2050	1.80296	Enduse	Enduse4	Mitigation	4
Mitigation4_FullTech	JPN	Fin_Ene_Ele	2050	3.39208	Enduse	Enduse4	Mitigation	4
Mitigation4_FullTech	JPN	Fin_Ene_Gas	2050	1.36622	Enduse	Enduse4	Mitigation	4
Mitigation4_FullTech	JPN	Fin_Ene_Ind	2050	3.78647	Enduse	Enduse4	Mitigation	4
Mitigation4_FullTech	JPN	Fin_Ene_Liq	2050	2.51672	Enduse	Enduse4	Mitigation	4
Mitigation4_FullTech	JPN	Fin_Ene_Res	2050	1.31309	Enduse	Enduse4	Mitigation	4
Mitigation4_FullTech	JPN	Fin_Ene_Res_and_Com	2050	3.11605	Enduse	Enduse4	Mitigation	4
Mitigation4_FullTech	JPN	Fin_Ene_Solids	2050	0.54992	Enduse	Enduse4	Mitigation	4
Mitigation4_FullTech	JPN	Fin_Ene_Tra	2050	1.13657	Enduse	Enduse4	Mitigation	4
Mitigation4_FullTech	JPN	Prc_Car	2050	1147.58	Enduse	Enduse4	Mitigation	4
Mitigation4_FullTech	JPN	Prm_Ene	2050	9.58554	Enduse	Enduse4	Mitigation	4
Mitigation4_FullTech	JPN	Prm_Ene_Coa	2050	1.14216	Enduse	Enduse4	Mitigation	4
Mitigation4_FullTech	JPN	Prm_Ene_Fos	2050	6.35157	Enduse	Enduse4	Mitigation	4
Mitigation4_FullTech	JPN	Prm_Ene_Gas	2050	2.54512	Enduse	Enduse4	Mitigation	4
Mitigation4_FullTech	JPN	Prm_Ene_Hyd	2050	0.158883	Enduse	Enduse4	Mitigation	4
Mitigation4_FullTech	JPN	Prm_Ene_Nuc	2050	0.629274	Enduse	Enduse4	Mitigation	4
Mitigation4_FullTech	JPN	Prm_Ene_Oil	2050	2.66429	Enduse	Enduse4	Mitigation	4
Mitigation4_FullTech	JPN	Prm_Ene_Solar	2050	0.863335	Enduse	Enduse4	Mitigation	4
Mitigation4_FullTech	JPN	Prm_Ene_Win	2050	0.814483	Enduse	Enduse4	Mitigation	4
Mitigation4_FullTech	JPN	Sec_Ene	2050	8.46981	Enduse	Enduse4	Mitigation	4
Mitigation4_FullTech	JPN	Sec_Ene_Ele	2050	3.77714	Enduse	Enduse4	Mitigation	4
Mitigation4_FullTech	JPN	Sec_Ene_Ele_Bio	2050	NA	Enduse	Enduse4	Mitigation	4
Mitigation4_FullTech	JPN	Sec_Ene_Ele_Coa	2050	0.173808	Enduse	Enduse4	Mitigation	4
Mitigation4_FullTech	JPN	Sec_Ene_Ele_Gas	2050	0.875993	Enduse	Enduse4	Mitigation	4
Mitigation4_FullTech	JPN	Sec_Ene_Ele_Nuc	2050	0.603834	Enduse	Enduse4	Mitigation	4
Mitigation4_FullTech	JPN	Sec_Ene_Ele_Oil	2050	0.00029766	Enduse	Enduse4	Mitigation	4
Mitigation4_FullTech	JPN	Sec_Ene_Liq	2050	2.51672	Enduse	Enduse4	Mitigation	4
Mitigation5_FullTech	JPN	Emi_CO2_Ene	2050	221.767	Enduse	Enduse5	Mitigation	5
Mitigation5_FullTech	JPN	Fin_Ene	2050	8.06631	Enduse	Enduse5	Mitigation	5
Mitigation5_FullTech	JPN	Fin_Ene_Com	2050	1.80228	Enduse	Enduse5	Mitigation	5
Mitigation5_FullTech	JPN	Fin_Ene_Ele	2050	3.39322	Enduse	Enduse5	Mitigation	5
Mitigation5_FullTech	JPN	Fin_Ene_Gas	2050	1.36582	Enduse	Enduse5	Mitigation	5
Mitigation5_FullTech	JPN	Fin_Ene_Ind	2050	3.78422	Enduse	Enduse5	Mitigation	5
Mitigation5_FullTech	JPN	Fin_Ene_Liq	2050	2.51251	Enduse	Enduse5	Mitigation	5
Mitigation5_FullTech	JPN	Fin_Ene_Res	2050	1.31304	Enduse	Enduse5	Mitigation	5
Mitigation5_FullTech	JPN	Fin_Ene_Res_and_Com	2050	3.11533	Enduse	Enduse5	Mitigation	5
Mitigation5_FullTech	JPN	Fin_Ene_Solids	2050	0.549648	Enduse	Enduse5	Mitigation	5
Mitigation5_FullTech	JPN	Fin_Ene_Tra	2050	1.14096	Enduse	Enduse5	Mitigation	5
Mitigation5_FullTech	JPN	Prc_Car	2050	1148.76	Enduse	Enduse5	Mitigation	5
Mitigation5_FullTech	JPN	Prm_Ene	2050	9.58752	Enduse	Enduse5	Mitigation	5
Mitigation5_FullTech	JPN	Prm_Ene_Coa	2050	1.14196	Enduse	Enduse5	Mitigation	5
Mitigation5_FullTech	JPN	Prm_Ene_Fos	2050	6.35172	Enduse	Enduse5	Mitigation	5
Mitigation5_FullTech	JPN	Prm_Ene_Gas	2050	2.54942	Enduse	Enduse5	Mitigation	5
Mitigation5_FullTech	JPN	Prm_Ene_Hyd	2050	0.158986	Enduse	Enduse5	Mitigation	5
Mitigation5_FullTech	JPN	Prm_Ene_Nuc	2050	0.629274	Enduse	Enduse5	Mitigation	5
Mitigation5_FullTech	JPN	Prm_Ene_Oil	2050	2.66034	Enduse	Enduse5	Mitigation	5
Mitigation5_FullTech	JPN	Prm_Ene_Solar	2050	0.864534	Enduse	Enduse5	Mitigation	5
Mitigation5_FullTech	JPN	Prm_Ene_Win	2050	0.815113	Enduse	Enduse5	Mitigation	5
Mitigation5_FullTech	JPN	Sec_Ene	2050	8.47322	Enduse	Enduse5	Mitigation	5
Mitigation5_FullTech	JPN	Sec_Ene_Ele	2050	3.7804	Enduse	Enduse5	Mitigation	5
Mitigation5_FullTech	JPN	Sec_Ene_Ele_Bio	2050	NA	Enduse	Enduse5	Mitigation	5
Mitigation5_FullTech	JPN	Sec_Ene_Ele_Coa	2050	0.174119	Enduse	Enduse5	Mitigation	5
Mitigation5_FullTech	JPN	Sec_Ene_Ele_Gas	2050	0.877032	Enduse	Enduse5	Mitigation	5
Mitigation5_FullTech	JPN	Sec_Ene_Ele_Nuc	2050	0.603834	Enduse	Enduse5	Mitigation	5
Mitigation5_FullTech	JPN	Sec_Ene_Ele_Oil	2050	0.00030176	Enduse	Enduse5	Mitigation	5
Mitigation5_FullTech	JPN	Sec_Ene_Liq	2050	2.51251	Enduse	Enduse5	Mitigation	5

## Sheet: Fig S11
SCENARIO	REMF	Variable	Y	Value	MODEL	Model	CLP	Iteration
SSP2_BaU_NoCC	JPN	Fin_Ene	2030	14.3283	CGE	CGE1	Baseline	1
SSP2_BaU_NoCC	JPN	Prm_Ene	2030	20.1906	CGE	CGE1	Baseline	1
SSP2_BaU_NoCC	JPN	Prm_Ene_Coa	2030	4.39623	CGE	CGE1	Baseline	1
SSP2_BaU_NoCC	JPN	Prm_Ene_Fos	2030	17.2326	CGE	CGE1	Baseline	1
SSP2_BaU_NoCC	JPN	Prm_Ene_Gas	2030	3.4788	CGE	CGE1	Baseline	1
SSP2_BaU_NoCC	JPN	Prm_Ene_Nuc	2030	1.75927	CGE	CGE1	Baseline	1
SSP2_BaU_NoCC	JPN	Prm_Ene_Oil	2030	9.35758	CGE	CGE1	Baseline	1
SSP2_BaU_NoCC	JPN	Sec_Ene_Ele	2030	5.58042	CGE	CGE1	Baseline	1
SSP2_BaU_NoCC	JPN	Sec_Ene_Ele_Bio	2030	0.0911074	CGE	CGE1	Baseline	1
SSP2_BaU_NoCC	JPN	Sec_Ene_Ele_Coa	2030	1.36056	CGE	CGE1	Baseline	1
SSP2_BaU_NoCC	JPN	Sec_Ene_Ele_Gas	2030	1.22653	CGE	CGE1	Baseline	1
SSP2_BaU_NoCC	JPN	Sec_Ene_Ele_Nuc	2030	1.75927	CGE	CGE1	Baseline	1
SSP2_BaU_NoCC	JPN	Sec_Ene_Ele_Oil	2030	0.561548	CGE	CGE1	Baseline	1
SSP2_BaU_NoCC	JPN	Sec_Ene_Liq	2030	7.83082	CGE	CGE1	Baseline	1
SSP2_BaU_NoCC	JPN	Fin_Ene_Ele	2030	5.05665	CGE	CGE1	Baseline	1
SSP2_BaU_NoCC	JPN	Fin_Ene_Gas	2030	1.97084	CGE	CGE1	Baseline	1
SSP2_BaU_NoCC	JPN	Fin_Ene_Ind	2030	4.87309	CGE	CGE1	Baseline	1
SSP2_BaU_NoCC	JPN	Fin_Ene_Liq	2030	6.76532	CGE	CGE1	Baseline	1
SSP2_BaU_NoCC	JPN	Fin_Ene_Res_and_Com	2030	5.5308	CGE	CGE1	Baseline	1
SSP2_BaU_NoCC	JPN	Fin_Ene_Solids	2030	0.455741	CGE	CGE1	Baseline	1
SSP2_BaU_NoCC	JPN	Fin_Ene_Tra	2030	3.78105	CGE	CGE1	Baseline	1
SSP2_BaU_NoCC	JPN	Prm_Ene_Hyd	2030	0.319692	CGE	CGE1	Baseline	1
SSP2_BaU_NoCC	JPN	Prm_Ene_Solar	2030	0.0967608	CGE	CGE1	Baseline	1
SSP2_BaU_NoCC	JPN	Prm_Ene_Win	2030	0.151611	CGE	CGE1	Baseline	1
SSP2_BaU_NoCC	JPN	Sec_Ene	2030	15.0373	CGE	CGE1	Baseline	1
SSP2_BaU_NoCC	JPN	Fin_Ene_Res	2030	2.55665	CGE	CGE1	Baseline	1
SSP2_BaU_NoCC	JPN	Fin_Ene_Com	2030	2.97415	CGE	CGE1	Baseline	1
SSP2_BaU_NoCC	JPN	Emi_CO2_Ene	2030	1143.4	CGE	CGE1	Baseline	1
SSP2_AIMEInv2_BaU_NoCC	JPN	Fin_Ene	2030	12.7949	CGE	CGE3	Baseline	3
SSP2_AIMEInv2_BaU_NoCC	JPN	Prm_Ene	2030	17.6891	CGE	CGE3	Baseline	3
SSP2_AIMEInv2_BaU_NoCC	JPN	Prm_Ene_Coa	2030	5.36427	CGE	CGE3	Baseline	3
SSP2_AIMEInv2_BaU_NoCC	JPN	Prm_Ene_Fos	2030	16.4854	CGE	CGE3	Baseline	3
SSP2_AIMEInv2_BaU_NoCC	JPN	Prm_Ene_Gas	2030	4.4423	CGE	CGE3	Baseline	3
SSP2_AIMEInv2_BaU_NoCC	JPN	Prm_Ene_Nuc	2030	0.855753	CGE	CGE3	Baseline	3
SSP2_AIMEInv2_BaU_NoCC	JPN	Prm_Ene_Oil	2030	6.67888	CGE	CGE3	Baseline	3
SSP2_AIMEInv2_BaU_NoCC	JPN	Sec_Ene_Ele	2030	4.00757	CGE	CGE3	Baseline	3
SSP2_AIMEInv2_BaU_NoCC	JPN	Sec_Ene_Ele_Bio	2030	0.000806465	CGE	CGE3	Baseline	3
SSP2_AIMEInv2_BaU_NoCC	JPN	Sec_Ene_Ele_Coa	2030	1.54968	CGE	CGE3	Baseline	3
SSP2_AIMEInv2_BaU_NoCC	JPN	Sec_Ene_Ele_Gas	2030	1.36742	CGE	CGE3	Baseline	3
SSP2_AIMEInv2_BaU_NoCC	JPN	Sec_Ene_Ele_Nuc	2030	0.855753	CGE	CGE3	Baseline	3
SSP2_AIMEInv2_BaU_NoCC	JPN	Sec_Ene_Ele_Oil	2030	0.00216631	CGE	CGE3	Baseline	3
SSP2_AIMEInv2_BaU_NoCC	JPN	Sec_Ene_Liq	2030	5.65438	CGE	CGE3	Baseline	3
SSP2_AIMEInv2_BaU_NoCC	JPN	Fin_Ene_Ele	2030	3.62884	CGE	CGE3	Baseline	3
SSP2_AIMEInv2_BaU_NoCC	JPN	Fin_Ene_Gas	2030	2.58955	CGE	CGE3	Baseline	3
SSP2_AIMEInv2_BaU_NoCC	JPN	Fin_Ene_Ind	2030	5.44676	CGE	CGE3	Baseline	3
SSP2_AIMEInv2_BaU_NoCC	JPN	Fin_Ene_Liq	2030	5.35947	CGE	CGE3	Baseline	3
SSP2_AIMEInv2_BaU_NoCC	JPN	Fin_Ene_Res_and_Com	2030	4.42424	CGE	CGE3	Baseline	3
SSP2_AIMEInv2_BaU_NoCC	JPN	Fin_Ene_Solids	2030	1.18988	CGE	CGE3	Baseline	3
SSP2_AIMEInv2_BaU_NoCC	JPN	Fin_Ene_Tra	2030	2.76959	CGE	CGE3	Baseline	3
SSP2_AIMEInv2_BaU_NoCC	JPN	Prm_Ene_Hyd	2030	0.184166	CGE	CGE3	Baseline	3
SSP2_AIMEInv2_BaU_NoCC	JPN	Prm_Ene_Solar	2030	0.0337664	CGE	CGE3	Baseline	3
SSP2_AIMEInv2_BaU_NoCC	JPN	Prm_Ene_Win	2030	0.00740406	CGE	CGE3	Baseline	3
SSP2_AIMEInv2_BaU_NoCC	JPN	Sec_Ene	2030	12.7226	CGE	CGE3	Baseline	3
SSP2_AIMEInv2_BaU_NoCC	JPN	Fin_Ene_Res	2030	2.09563	CGE	CGE3	Baseline	3
SSP2_AIMEInv2_BaU_NoCC	JPN	Fin_Ene_Com	2030	2.32861	CGE	CGE3	Baseline	3
SSP2_AIMEInv2_BaU_NoCC	JPN	Emi_CO2_Ene	2030	1078.31	CGE	CGE3	Baseline	3
SSP2_AIMEInv3_BaU_NoCC	JPN	Fin_Ene	2030	12.7949	CGE	CGE4	Baseline	4
SSP2_AIMEInv3_BaU_NoCC	JPN	Prm_Ene	2030	17.6891	CGE	CGE4	Baseline	4
SSP2_AIMEInv3_BaU_NoCC	JPN	Prm_Ene_Coa	2030	5.36427	CGE	CGE4	Baseline	4
SSP2_AIMEInv3_BaU_NoCC	JPN	Prm_Ene_Fos	2030	16.4854	CGE	CGE4	Baseline	4
SSP2_AIMEInv3_BaU_NoCC	JPN	Prm_Ene_Gas	2030	4.4423	CGE	CGE4	Baseline	4
SSP2_AIMEInv3_BaU_NoCC	JPN	Prm_Ene_Nuc	2030	0.855753	CGE	CGE4	Baseline	4
SSP2_AIMEInv3_BaU_NoCC	JPN	Prm_Ene_Oil	2030	6.67888	CGE	CGE4	Baseline	4
SSP2_AIMEInv3_BaU_NoCC	JPN	Sec_Ene_Ele	2030	4.00757	CGE	CGE4	Baseline	4
SSP2_AIMEInv3_BaU_NoCC	JPN	Sec_Ene_Ele_Bio	2030	0.000806465	CGE	CGE4	Baseline	4
SSP2_AIMEInv3_BaU_NoCC	JPN	Sec_Ene_Ele_Coa	2030	1.54968	CGE	CGE4	Baseline	4
SSP2_AIMEInv3_BaU_NoCC	JPN	Sec_Ene_Ele_Gas	2030	1.36742	CGE	CGE4	Baseline	4
SSP2_AIMEInv3_BaU_NoCC	JPN	Sec_Ene_Ele_Nuc	2030	0.855753	CGE	CGE4	Baseline	4
SSP2_AIMEInv3_BaU_NoCC	JPN	Sec_Ene_Ele_Oil	2030	0.00216631	CGE	CGE4	Baseline	4
SSP2_AIMEInv3_BaU_NoCC	JPN	Sec_Ene_Liq	2030	5.65438	CGE	CGE4	Baseline	4
SSP2_AIMEInv3_BaU_NoCC	JPN	Fin_Ene_Ele	2030	3.62884	CGE	CGE4	Baseline	4
SSP2_AIMEInv3_BaU_NoCC	JPN	Fin_Ene_Gas	2030	2.58955	CGE	CGE4	Baseline	4
SSP2_AIMEInv3_BaU_NoCC	JPN	Fin_Ene_Ind	2030	5.44676	CGE	CGE4	Baseline	4
SSP2_AIMEInv3_BaU_NoCC	JPN	Fin_Ene_Liq	2030	5.35947	CGE	CGE4	Baseline	4
SSP2_AIMEInv3_BaU_NoCC	JPN	Fin_Ene_Res_and_Com	2030	4.42424	CGE	CGE4	Baseline	4
SSP2_AIMEInv3_BaU_NoCC	JPN	Fin_Ene_Solids	2030	1.18988	CGE	CGE4	Baseline	4
SSP2_AIMEInv3_BaU_NoCC	JPN	Fin_Ene_Tra	2030	2.76959	CGE	CGE4	Baseline	4
SSP2_AIMEInv3_BaU_NoCC	JPN	Prm_Ene_Hyd	2030	0.184166	CGE	CGE4	Baseline	4
SSP2_AIMEInv3_BaU_NoCC	JPN	Prm_Ene_Solar	2030	0.0337664	CGE	CGE4	Baseline	4
SSP2_AIMEInv3_BaU_NoCC	JPN	Prm_Ene_Win	2030	0.00740406	CGE	CGE4	Baseline	4
SSP2_AIMEInv3_BaU_NoCC	JPN	Sec_Ene	2030	12.7226	CGE	CGE4	Baseline	4
SSP2_AIMEInv3_BaU_NoCC	JPN	Fin_Ene_Res	2030	2.09563	CGE	CGE4	Baseline	4
SSP2_AIMEInv3_BaU_NoCC	JPN	Fin_Ene_Com	2030	2.32861	CGE	CGE4	Baseline	4
SSP2_AIMEInv3_BaU_NoCC	JPN	Emi_CO2_Ene	2030	1078.31	CGE	CGE4	Baseline	4
SSP2_AIMEInv4_BaU_NoCC	JPN	Fin_Ene	2030	12.7949	CGE	CGE5	Baseline	5
SSP2_AIMEInv4_BaU_NoCC	JPN	Prm_Ene	2030	17.6891	CGE	CGE5	Baseline	5
SSP2_AIMEInv4_BaU_NoCC	JPN	Prm_Ene_Coa	2030	5.36427	CGE	CGE5	Baseline	5
SSP2_AIMEInv4_BaU_NoCC	JPN	Prm_Ene_Fos	2030	16.4854	CGE	CGE5	Baseline	5
SSP2_AIMEInv4_BaU_NoCC	JPN	Prm_Ene_Gas	2030	4.4423	CGE	CGE5	Baseline	5
SSP2_AIMEInv4_BaU_NoCC	JPN	Prm_Ene_Nuc	2030	0.855753	CGE	CGE5	Baseline	5
SSP2_AIMEInv4_BaU_NoCC	JPN	Prm_Ene_Oil	2030	6.67888	CGE	CGE5	Baseline	5
SSP2_AIMEInv4_BaU_NoCC	JPN	Sec_Ene_Ele	2030	4.00757	CGE	CGE5	Baseline	5
SSP2_AIMEInv4_BaU_NoCC	JPN	Sec_Ene_Ele_Bio	2030	0.000806465	CGE	CGE5	Baseline	5
SSP2_AIMEInv4_BaU_NoCC	JPN	Sec_Ene_Ele_Coa	2030	1.54968	CGE	CGE5	Baseline	5
SSP2_AIMEInv4_BaU_NoCC	JPN	Sec_Ene_Ele_Gas	2030	1.36742	CGE	CGE5	Baseline	5
SSP2_AIMEInv4_BaU_NoCC	JPN	Sec_Ene_Ele_Nuc	2030	0.855753	CGE	CGE5	Baseline	5
SSP2_AIMEInv4_BaU_NoCC	JPN	Sec_Ene_Ele_Oil	2030	0.00216631	CGE	CGE5	Baseline	5
SSP2_AIMEInv4_BaU_NoCC	JPN	Sec_Ene_Liq	2030	5.65438	CGE	CGE5	Baseline	5
SSP2_AIMEInv4_BaU_NoCC	JPN	Fin_Ene_Ele	2030	3.62884	CGE	CGE5	Baseline	5
SSP2_AIMEInv4_BaU_NoCC	JPN	Fin_Ene_Gas	2030	2.58955	CGE	CGE5	Baseline	5
SSP2_AIMEInv4_BaU_NoCC	JPN	Fin_Ene_Ind	2030	5.44676	CGE	CGE5	Baseline	5
SSP2_AIMEInv4_BaU_NoCC	JPN	Fin_Ene_Liq	2030	5.35947	CGE	CGE5	Baseline	5
SSP2_AIMEInv4_BaU_NoCC	JPN	Fin_Ene_Res_and_Com	2030	4.42424	CGE	CGE5	Baseline	5
SSP2_AIMEInv4_BaU_NoCC	JPN	Fin_Ene_Solids	2030	1.18988	CGE	CGE5	Baseline	5
SSP2_AIMEInv4_BaU_NoCC	JPN	Fin_Ene_Tra	2030	2.76959	CGE	CGE5	Baseline	5
SSP2_AIMEInv4_BaU_NoCC	JPN	Prm_Ene_Hyd	2030	0.184166	CGE	CGE5	Baseline	5
SSP2_AIMEInv4_BaU_NoCC	JPN	Prm_Ene_Solar	2030	0.0337664	CGE	CGE5	Baseline	5
SSP2_AIMEInv4_BaU_NoCC	JPN	Prm_Ene_Win	2030	0.00740406	CGE	CGE5	Baseline	5
SSP2_AIMEInv4_BaU_NoCC	JPN	Sec_Ene	2030	12.7226	CGE	CGE5	Baseline	5
SSP2_AIMEInv4_BaU_NoCC	JPN	Fin_Ene_Res	2030	2.09563	CGE	CGE5	Baseline	5
SSP2_AIMEInv4_BaU_NoCC	JPN	Fin_Ene_Com	2030	2.32861	CGE	CGE5	Baseline	5
SSP2_AIMEInv4_BaU_NoCC	JPN	Emi_CO2_Ene	2030	1078.31	CGE	CGE5	Baseline	5
SSP2_AIMEInv_BaU_NoCC	JPN	Fin_Ene	2030	12.7949	CGE	CGE2	Baseline	2
SSP2_AIMEInv_BaU_NoCC	JPN	Prm_Ene	2030	17.6891	CGE	CGE2	Baseline	2
SSP2_AIMEInv_BaU_NoCC	JPN	Prm_Ene_Coa	2030	5.36427	CGE	CGE2	Baseline	2
SSP2_AIMEInv_BaU_NoCC	JPN	Prm_Ene_Fos	2030	16.4854	CGE	CGE2	Baseline	2
SSP2_AIMEInv_BaU_NoCC	JPN	Prm_Ene_Gas	2030	4.4423	CGE	CGE2	Baseline	2
SSP2_AIMEInv_BaU_NoCC	JPN	Prm_Ene_Nuc	2030	0.855753	CGE	CGE2	Baseline	2
SSP2_AIMEInv_BaU_NoCC	JPN	Prm_Ene_Oil	2030	6.67888	CGE	CGE2	Baseline	2
SSP2_AIMEInv_BaU_NoCC	JPN	Sec_Ene_Ele	2030	4.00757	CGE	CGE2	Baseline	2
SSP2_AIMEInv_BaU_NoCC	JPN	Sec_Ene_Ele_Bio	2030	0.000806465	CGE	CGE2	Baseline	2
SSP2_AIMEInv_BaU_NoCC	JPN	Sec_Ene_Ele_Coa	2030	1.54968	CGE	CGE2	Baseline	2
SSP2_AIMEInv_BaU_NoCC	JPN	Sec_Ene_Ele_Gas	2030	1.36742	CGE	CGE2	Baseline	2
SSP2_AIMEInv_BaU_NoCC	JPN	Sec_Ene_Ele_Nuc	2030	0.855753	CGE	CGE2	Baseline	2
SSP2_AIMEInv_BaU_NoCC	JPN	Sec_Ene_Ele_Oil	2030	0.00216631	CGE	CGE2	Baseline	2
SSP2_AIMEInv_BaU_NoCC	JPN	Sec_Ene_Liq	2030	5.65438	CGE	CGE2	Baseline	2
SSP2_AIMEInv_BaU_NoCC	JPN	Fin_Ene_Ele	2030	3.62884	CGE	CGE2	Baseline	2
SSP2_AIMEInv_BaU_NoCC	JPN	Fin_Ene_Gas	2030	2.58955	CGE	CGE2	Baseline	2
SSP2_AIMEInv_BaU_NoCC	JPN	Fin_Ene_Ind	2030	5.44676	CGE	CGE2	Baseline	2
SSP2_AIMEInv_BaU_NoCC	JPN	Fin_Ene_Liq	2030	5.35947	CGE	CGE2	Baseline	2
SSP2_AIMEInv_BaU_NoCC	JPN	Fin_Ene_Res_and_Com	2030	4.42424	CGE	CGE2	Baseline	2
SSP2_AIMEInv_BaU_NoCC	JPN	Fin_Ene_Solids	2030	1.18988	CGE	CGE2	Baseline	2
SSP2_AIMEInv_BaU_NoCC	JPN	Fin_Ene_Tra	2030	2.76959	CGE	CGE2	Baseline	2
SSP2_AIMEInv_BaU_NoCC	JPN	Prm_Ene_Hyd	2030	0.184166	CGE	CGE2	Baseline	2
SSP2_AIMEInv_BaU_NoCC	JPN	Prm_Ene_Solar	2030	0.0337664	CGE	CGE2	Baseline	2
SSP2_AIMEInv_BaU_NoCC	JPN	Prm_Ene_Win	2030	0.00740406	CGE	CGE2	Baseline	2
SSP2_AIMEInv_BaU_NoCC	JPN	Sec_Ene	2030	12.7226	CGE	CGE2	Baseline	2
SSP2_AIMEInv_BaU_NoCC	JPN	Fin_Ene_Res	2030	2.09563	CGE	CGE2	Baseline	2
SSP2_AIMEInv_BaU_NoCC	JPN	Fin_Ene_Com	2030	2.32861	CGE	CGE2	Baseline	2
SSP2_AIMEInv_BaU_NoCC	JPN	Emi_CO2_Ene	2030	1078.31	CGE	CGE2	Baseline	2
Baseline_FullTech	JPN	Emi_CO2_Ene	2030	1081.96	Enduse	Enduse1	Baseline	1
Baseline_FullTech	JPN	Fin_Ene	2030	12.9959	Enduse	Enduse1	Baseline	1
Baseline_FullTech	JPN	Fin_Ene_Com	2030	2.35388	Enduse	Enduse1	Baseline	1
Baseline_FullTech	JPN	Fin_Ene_Ele	2030	3.60993	Enduse	Enduse1	Baseline	1
Baseline_FullTech	JPN	Fin_Ene_Gas	2030	2.33573	Enduse	Enduse1	Baseline	1
Baseline_FullTech	JPN	Fin_Ene_Ind	2030	5.68008	Enduse	Enduse1	Baseline	1
Baseline_FullTech	JPN	Fin_Ene_Liq	2030	5.68109	Enduse	Enduse1	Baseline	1
Baseline_FullTech	JPN	Fin_Ene_Res	2030	2.10958	Enduse	Enduse1	Baseline	1
Baseline_FullTech	JPN	Fin_Ene_Res_and_Com	2030	4.46345	Enduse	Enduse1	Baseline	1
Baseline_FullTech	JPN	Fin_Ene_Solids	2030	1.23293	Enduse	Enduse1	Baseline	1
Baseline_FullTech	JPN	Fin_Ene_Tra	2030	2.81832	Enduse	Enduse1	Baseline	1
Baseline_FullTech	JPN	Prc_Car	2030	NA	Enduse	Enduse1	Baseline	1
Baseline_FullTech	JPN	Prm_Ene	2030	17.9552	Enduse	Enduse1	Baseline	1
Baseline_FullTech	JPN	Prm_Ene_Coa	2030	5.83795	Enduse	Enduse1	Baseline	1
Baseline_FullTech	JPN	Prm_Ene_Fos	2030	16.6789	Enduse	Enduse1	Baseline	1
Baseline_FullTech	JPN	Prm_Ene_Gas	2030	4.36604	Enduse	Enduse1	Baseline	1
Baseline_FullTech	JPN	Prm_Ene_Hyd	2030	0.179925	Enduse	Enduse1	Baseline	1
Baseline_FullTech	JPN	Prm_Ene_Nuc	2030	0.869004	Enduse	Enduse1	Baseline	1
Baseline_FullTech	JPN	Prm_Ene_Oil	2030	6.47489	Enduse	Enduse1	Baseline	1
Baseline_FullTech	JPN	Prm_Ene_Solar	2030	0.0329034	Enduse	Enduse1	Baseline	1
Baseline_FullTech	JPN	Prm_Ene_Win	2030	0.00721471	Enduse	Enduse1	Baseline	1
Baseline_FullTech	JPN	Sec_Ene	2030	13.656	Enduse	Enduse1	Baseline	1
Baseline_FullTech	JPN	Sec_Ene_Ele	2030	3.85522	Enduse	Enduse1	Baseline	1
Baseline_FullTech	JPN	Sec_Ene_Ele_Bio	2030	NA	Enduse	Enduse1	Baseline	1
Baseline_FullTech	JPN	Sec_Ene_Ele_Coa	2030	1.5108	Enduse	Enduse1	Baseline	1
Baseline_FullTech	JPN	Sec_Ene_Ele_Gas	2030	1.31644	Enduse	Enduse1	Baseline	1
Baseline_FullTech	JPN	Sec_Ene_Ele_Nuc	2030	0.833871	Enduse	Enduse1	Baseline	1
Baseline_FullTech	JPN	Sec_Ene_Ele_Oil	2030	0.00019405	Enduse	Enduse1	Baseline	1
Baseline_FullTech	JPN	Sec_Ene_Liq	2030	5.68109	Enduse	Enduse1	Baseline	1
Baseline2_FullTech	JPN	Emi_CO2_Ene	2030	1081.96	Enduse	Enduse2	Baseline	2
Baseline2_FullTech	JPN	Fin_Ene	2030	12.9959	Enduse	Enduse2	Baseline	2
Baseline2_FullTech	JPN	Fin_Ene_Com	2030	2.35388	Enduse	Enduse2	Baseline	2
Baseline2_FullTech	JPN	Fin_Ene_Ele	2030	3.60993	Enduse	Enduse2	Baseline	2
Baseline2_FullTech	JPN	Fin_Ene_Gas	2030	2.33573	Enduse	Enduse2	Baseline	2
Baseline2_FullTech	JPN	Fin_Ene_Ind	2030	5.68008	Enduse	Enduse2	Baseline	2
Baseline2_FullTech	JPN	Fin_Ene_Liq	2030	5.68109	Enduse	Enduse2	Baseline	2
Baseline2_FullTech	JPN	Fin_Ene_Res	2030	2.10958	Enduse	Enduse2	Baseline	2
Baseline2_FullTech	JPN	Fin_Ene_Res_and_Com	2030	4.46345	Enduse	Enduse2	Baseline	2
Baseline2_FullTech	JPN	Fin_Ene_Solids	2030	1.23293	Enduse	Enduse2	Baseline	2
Baseline2_FullTech	JPN	Fin_Ene_Tra	2030	2.81832	Enduse	Enduse2	Baseline	2
Baseline2_FullTech	JPN	Prc_Car	2030	NA	Enduse	Enduse2	Baseline	2
Baseline2_FullTech	JPN	Prm_Ene	2030	17.9552	Enduse	Enduse2	Baseline	2
Baseline2_FullTech	JPN	Prm_Ene_Coa	2030	5.83795	Enduse	Enduse2	Baseline	2
Baseline2_FullTech	JPN	Prm_Ene_Fos	2030	16.6789	Enduse	Enduse2	Baseline	2
Baseline2_FullTech	JPN	Prm_Ene_Gas	2030	4.36604	Enduse	Enduse2	Baseline	2
Baseline2_FullTech	JPN	Prm_Ene_Hyd	2030	0.179925	Enduse	Enduse2	Baseline	2
Baseline2_FullTech	JPN	Prm_Ene_Nuc	2030	0.869004	Enduse	Enduse2	Baseline	2
Baseline2_FullTech	JPN	Prm_Ene_Oil	2030	6.47489	Enduse	Enduse2	Baseline	2
Baseline2_FullTech	JPN	Prm_Ene_Solar	2030	0.0329034	Enduse	Enduse2	Baseline	2
Baseline2_FullTech	JPN	Prm_Ene_Win	2030	0.00721471	Enduse	Enduse2	Baseline	2
Baseline2_FullTech	JPN	Sec_Ene	2030	13.656	Enduse	Enduse2	Baseline	2
Baseline2_FullTech	JPN	Sec_Ene_Ele	2030	3.85522	Enduse	Enduse2	Baseline	2
Baseline2_FullTech	JPN	Sec_Ene_Ele_Bio	2030	NA	Enduse	Enduse2	Baseline	2
Baseline2_FullTech	JPN	Sec_Ene_Ele_Coa	2030	1.5108	Enduse	Enduse2	Baseline	2
Baseline2_FullTech	JPN	Sec_Ene_Ele_Gas	2030	1.31644	Enduse	Enduse2	Baseline	2
Baseline2_FullTech	JPN	Sec_Ene_Ele_Nuc	2030	0.833871	Enduse	Enduse2	Baseline	2
Baseline2_FullTech	JPN	Sec_Ene_Ele_Oil	2030	0.00019405	Enduse	Enduse2	Baseline	2
Baseline2_FullTech	JPN	Sec_Ene_Liq	2030	5.68109	Enduse	Enduse2	Baseline	2
Baseline3_FullTech	JPN	Emi_CO2_Ene	2030	1081.96	Enduse	Enduse3	Baseline	3
Baseline3_FullTech	JPN	Fin_Ene	2030	12.9959	Enduse	Enduse3	Baseline	3
Baseline3_FullTech	JPN	Fin_Ene_Com	2030	2.35388	Enduse	Enduse3	Baseline	3
Baseline3_FullTech	JPN	Fin_Ene_Ele	2030	3.60993	Enduse	Enduse3	Baseline	3
Baseline3_FullTech	JPN	Fin_Ene_Gas	2030	2.33573	Enduse	Enduse3	Baseline	3
Baseline3_FullTech	JPN	Fin_Ene_Ind	2030	5.68008	Enduse	Enduse3	Baseline	3
Baseline3_FullTech	JPN	Fin_Ene_Liq	2030	5.68109	Enduse	Enduse3	Baseline	3
Baseline3_FullTech	JPN	Fin_Ene_Res	2030	2.10958	Enduse	Enduse3	Baseline	3
Baseline3_FullTech	JPN	Fin_Ene_Res_and_Com	2030	4.46345	Enduse	Enduse3	Baseline	3
Baseline3_FullTech	JPN	Fin_Ene_Solids	2030	1.23293	Enduse	Enduse3	Baseline	3
Baseline3_FullTech	JPN	Fin_Ene_Tra	2030	2.81832	Enduse	Enduse3	Baseline	3
Baseline3_FullTech	JPN	Prc_Car	2030	NA	Enduse	Enduse3	Baseline	3
Baseline3_FullTech	JPN	Prm_Ene	2030	17.9552	Enduse	Enduse3	Baseline	3
Baseline3_FullTech	JPN	Prm_Ene_Coa	2030	5.83795	Enduse	Enduse3	Baseline	3
Baseline3_FullTech	JPN	Prm_Ene_Fos	2030	16.6789	Enduse	Enduse3	Baseline	3
Baseline3_FullTech	JPN	Prm_Ene_Gas	2030	4.36604	Enduse	Enduse3	Baseline	3
Baseline3_FullTech	JPN	Prm_Ene_Hyd	2030	0.179925	Enduse	Enduse3	Baseline	3
Baseline3_FullTech	JPN	Prm_Ene_Nuc	2030	0.869004	Enduse	Enduse3	Baseline	3
Baseline3_FullTech	JPN	Prm_Ene_Oil	2030	6.47489	Enduse	Enduse3	Baseline	3
Baseline3_FullTech	JPN	Prm_Ene_Solar	2030	0.0329034	Enduse	Enduse3	Baseline	3
Baseline3_FullTech	JPN	Prm_Ene_Win	2030	0.00721471	Enduse	Enduse3	Baseline	3
Baseline3_FullTech	JPN	Sec_Ene	2030	13.656	Enduse	Enduse3	Baseline	3
Baseline3_FullTech	JPN	Sec_Ene_Ele	2030	3.85522	Enduse	Enduse3	Baseline	3
Baseline3_FullTech	JPN	Sec_Ene_Ele_Bio	2030	NA	Enduse	Enduse3	Baseline	3
Baseline3_FullTech	JPN	Sec_Ene_Ele_Coa	2030	1.5108	Enduse	Enduse3	Baseline	3
Baseline3_FullTech	JPN	Sec_Ene_Ele_Gas	2030	1.31644	Enduse	Enduse3	Baseline	3
Baseline3_FullTech	JPN	Sec_Ene_Ele_Nuc	2030	0.833871	Enduse	Enduse3	Baseline	3
Baseline3_FullTech	JPN	Sec_Ene_Ele_Oil	2030	0.00019405	Enduse	Enduse3	Baseline	3
Baseline3_FullTech	JPN	Sec_Ene_Liq	2030	5.68109	Enduse	Enduse3	Baseline	3
Baseline4_FullTech	JPN	Emi_CO2_Ene	2030	1081.96	Enduse	Enduse4	Baseline	4
Baseline4_FullTech	JPN	Fin_Ene	2030	12.9959	Enduse	Enduse4	Baseline	4
Baseline4_FullTech	JPN	Fin_Ene_Com	2030	2.35388	Enduse	Enduse4	Baseline	4
Baseline4_FullTech	JPN	Fin_Ene_Ele	2030	3.60993	Enduse	Enduse4	Baseline	4
Baseline4_FullTech	JPN	Fin_Ene_Gas	2030	2.33573	Enduse	Enduse4	Baseline	4
Baseline4_FullTech	JPN	Fin_Ene_Ind	2030	5.68008	Enduse	Enduse4	Baseline	4
Baseline4_FullTech	JPN	Fin_Ene_Liq	2030	5.68109	Enduse	Enduse4	Baseline	4
Baseline4_FullTech	JPN	Fin_Ene_Res	2030	2.10958	Enduse	Enduse4	Baseline	4
Baseline4_FullTech	JPN	Fin_Ene_Res_and_Com	2030	4.46345	Enduse	Enduse4	Baseline	4
Baseline4_FullTech	JPN	Fin_Ene_Solids	2030	1.23293	Enduse	Enduse4	Baseline	4
Baseline4_FullTech	JPN	Fin_Ene_Tra	2030	2.81832	Enduse	Enduse4	Baseline	4
Baseline4_FullTech	JPN	Prc_Car	2030	NA	Enduse	Enduse4	Baseline	4
Baseline4_FullTech	JPN	Prm_Ene	2030	17.9552	Enduse	Enduse4	Baseline	4
Baseline4_FullTech	JPN	Prm_Ene_Coa	2030	5.83795	Enduse	Enduse4	Baseline	4
Baseline4_FullTech	JPN	Prm_Ene_Fos	2030	16.6789	Enduse	Enduse4	Baseline	4
Baseline4_FullTech	JPN	Prm_Ene_Gas	2030	4.36604	Enduse	Enduse4	Baseline	4
Baseline4_FullTech	JPN	Prm_Ene_Hyd	2030	0.179925	Enduse	Enduse4	Baseline	4
Baseline4_FullTech	JPN	Prm_Ene_Nuc	2030	0.869004	Enduse	Enduse4	Baseline	4
Baseline4_FullTech	JPN	Prm_Ene_Oil	2030	6.47489	Enduse	Enduse4	Baseline	4
Baseline4_FullTech	JPN	Prm_Ene_Solar	2030	0.0329034	Enduse	Enduse4	Baseline	4
Baseline4_FullTech	JPN	Prm_Ene_Win	2030	0.00721471	Enduse	Enduse4	Baseline	4
Baseline4_FullTech	JPN	Sec_Ene	2030	13.656	Enduse	Enduse4	Baseline	4
Baseline4_FullTech	JPN	Sec_Ene_Ele	2030	3.85522	Enduse	Enduse4	Baseline	4
Baseline4_FullTech	JPN	Sec_Ene_Ele_Bio	2030	NA	Enduse	Enduse4	Baseline	4
Baseline4_FullTech	JPN	Sec_Ene_Ele_Coa	2030	1.5108	Enduse	Enduse4	Baseline	4
Baseline4_FullTech	JPN	Sec_Ene_Ele_Gas	2030	1.31644	Enduse	Enduse4	Baseline	4
Baseline4_FullTech	JPN	Sec_Ene_Ele_Nuc	2030	0.833871	Enduse	Enduse4	Baseline	4
Baseline4_FullTech	JPN	Sec_Ene_Ele_Oil	2030	0.00019405	Enduse	Enduse4	Baseline	4
Baseline4_FullTech	JPN	Sec_Ene_Liq	2030	5.68109	Enduse	Enduse4	Baseline	4
Baseline5_FullTech	JPN	Emi_CO2_Ene	2030	1081.96	Enduse	Enduse5	Baseline	5
Baseline5_FullTech	JPN	Fin_Ene	2030	12.9959	Enduse	Enduse5	Baseline	5
Baseline5_FullTech	JPN	Fin_Ene_Com	2030	2.35388	Enduse	Enduse5	Baseline	5
Baseline5_FullTech	JPN	Fin_Ene_Ele	2030	3.60993	Enduse	Enduse5	Baseline	5
Baseline5_FullTech	JPN	Fin_Ene_Gas	2030	2.33573	Enduse	Enduse5	Baseline	5
Baseline5_FullTech	JPN	Fin_Ene_Ind	2030	5.68008	Enduse	Enduse5	Baseline	5
Baseline5_FullTech	JPN	Fin_Ene_Liq	2030	5.68109	Enduse	Enduse5	Baseline	5
Baseline5_FullTech	JPN	Fin_Ene_Res	2030	2.10958	Enduse	Enduse5	Baseline	5
Baseline5_FullTech	JPN	Fin_Ene_Res_and_Com	2030	4.46345	Enduse	Enduse5	Baseline	5
Baseline5_FullTech	JPN	Fin_Ene_Solids	2030	1.23293	Enduse	Enduse5	Baseline	5
Baseline5_FullTech	JPN	Fin_Ene_Tra	2030	2.81832	Enduse	Enduse5	Baseline	5
Baseline5_FullTech	JPN	Prc_Car	2030	NA	Enduse	Enduse5	Baseline	5
Baseline5_FullTech	JPN	Prm_Ene	2030	17.9552	Enduse	Enduse5	Baseline	5
Baseline5_FullTech	JPN	Prm_Ene_Coa	2030	5.83795	Enduse	Enduse5	Baseline	5
Baseline5_FullTech	JPN	Prm_Ene_Fos	2030	16.6789	Enduse	Enduse5	Baseline	5
Baseline5_FullTech	JPN	Prm_Ene_Gas	2030	4.36604	Enduse	Enduse5	Baseline	5
Baseline5_FullTech	JPN	Prm_Ene_Hyd	2030	0.179925	Enduse	Enduse5	Baseline	5
Baseline5_FullTech	JPN	Prm_Ene_Nuc	2030	0.869004	Enduse	Enduse5	Baseline	5
Baseline5_FullTech	JPN	Prm_Ene_Oil	2030	6.47489	Enduse	Enduse5	Baseline	5
Baseline5_FullTech	JPN	Prm_Ene_Solar	2030	0.0329034	Enduse	Enduse5	Baseline	5
Baseline5_FullTech	JPN	Prm_Ene_Win	2030	0.00721471	Enduse	Enduse5	Baseline	5
Baseline5_FullTech	JPN	Sec_Ene	2030	13.656	Enduse	Enduse5	Baseline	5
Baseline5_FullTech	JPN	Sec_Ene_Ele	2030	3.85522	Enduse	Enduse5	Baseline	5
Baseline5_FullTech	JPN	Sec_Ene_Ele_Bio	2030	NA	Enduse	Enduse5	Baseline	5
Baseline5_FullTech	JPN	Sec_Ene_Ele_Coa	2030	1.5108	Enduse	Enduse5	Baseline	5
Baseline5_FullTech	JPN	Sec_Ene_Ele_Gas	2030	1.31644	Enduse	Enduse5	Baseline	5
Baseline5_FullTech	JPN	Sec_Ene_Ele_Nuc	2030	0.833871	Enduse	Enduse5	Baseline	5
Baseline5_FullTech	JPN	Sec_Ene_Ele_Oil	2030	0.00019405	Enduse	Enduse5	Baseline	5
Baseline5_FullTech	JPN	Sec_Ene_Liq	2030	5.68109	Enduse	Enduse5	Baseline	5

## Sheet: Fig S12
SCENARIO	REMF	Variable	Y	Value	MODEL	Model	CLP	Iteration
SSP2_BaU_NoCC	JPN	Fin_Ene	2050	14.1516	CGE	CGE1	Baseline	1
SSP2_BaU_NoCC	JPN	Prm_Ene	2050	20.8646	CGE	CGE1	Baseline	1
SSP2_BaU_NoCC	JPN	Prm_Ene_Coa	2050	4.75197	CGE	CGE1	Baseline	1
SSP2_BaU_NoCC	JPN	Prm_Ene_Fos	2050	16.1982	CGE	CGE1	Baseline	1
SSP2_BaU_NoCC	JPN	Prm_Ene_Gas	2050	3.99227	CGE	CGE1	Baseline	1
SSP2_BaU_NoCC	JPN	Prm_Ene_Nuc	2050	2.61418	CGE	CGE1	Baseline	1
SSP2_BaU_NoCC	JPN	Prm_Ene_Oil	2050	7.45397	CGE	CGE1	Baseline	1
SSP2_BaU_NoCC	JPN	Sec_Ene_Ele	2050	7.85191	CGE	CGE1	Baseline	1
SSP2_BaU_NoCC	JPN	Sec_Ene_Ele_Bio	2050	0.113978	CGE	CGE1	Baseline	1
SSP2_BaU_NoCC	JPN	Sec_Ene_Ele_Coa	2050	1.72967	CGE	CGE1	Baseline	1
SSP2_BaU_NoCC	JPN	Sec_Ene_Ele_Gas	2050	1.54261	CGE	CGE1	Baseline	1
SSP2_BaU_NoCC	JPN	Sec_Ene_Ele_Nuc	2050	2.61418	CGE	CGE1	Baseline	1
SSP2_BaU_NoCC	JPN	Sec_Ene_Ele_Oil	2050	0.696962	CGE	CGE1	Baseline	1
SSP2_BaU_NoCC	JPN	Sec_Ene_Liq	2050	6.27891	CGE	CGE1	Baseline	1
SSP2_BaU_NoCC	JPN	Fin_Ene_Ele	2050	7.15793	CGE	CGE1	Baseline	1
SSP2_BaU_NoCC	JPN	Fin_Ene_Gas	2050	1.56903	CGE	CGE1	Baseline	1
SSP2_BaU_NoCC	JPN	Fin_Ene_Ind	2050	4.51959	CGE	CGE1	Baseline	1
SSP2_BaU_NoCC	JPN	Fin_Ene_Liq	2050	5.04898	CGE	CGE1	Baseline	1
SSP2_BaU_NoCC	JPN	Fin_Ene_Res_and_Com	2050	5.94214	CGE	CGE1	Baseline	1
SSP2_BaU_NoCC	JPN	Fin_Ene_Solids	2050	0.251858	CGE	CGE1	Baseline	1
SSP2_BaU_NoCC	JPN	Fin_Ene_Tra	2050	3.56707	CGE	CGE1	Baseline	1
SSP2_BaU_NoCC	JPN	Prm_Ene_Hyd	2050	0.345944	CGE	CGE1	Baseline	1
SSP2_BaU_NoCC	JPN	Prm_Ene_Solar	2050	0.275727	CGE	CGE1	Baseline	1
SSP2_BaU_NoCC	JPN	Prm_Ene_Win	2050	0.517869	CGE	CGE1	Baseline	1
SSP2_BaU_NoCC	JPN	Sec_Ene	2050	15.4414	CGE	CGE1	Baseline	1
SSP2_BaU_NoCC	JPN	Fin_Ene_Res	2050	2.6975	CGE	CGE1	Baseline	1
SSP2_BaU_NoCC	JPN	Fin_Ene_Com	2050	3.24464	CGE	CGE1	Baseline	1
SSP2_BaU_NoCC	JPN	Emi_CO2_Ene	2050	1090.73	CGE	CGE1	Baseline	1
SSP2_AIMEInv2_BaU_NoCC	JPN	Fin_Ene	2050	10.182	CGE	CGE3	Baseline	3
SSP2_AIMEInv2_BaU_NoCC	JPN	Prm_Ene	2050	15.1388	CGE	CGE3	Baseline	3
SSP2_AIMEInv2_BaU_NoCC	JPN	Prm_Ene_Coa	2050	6.79647	CGE	CGE3	Baseline	3
SSP2_AIMEInv2_BaU_NoCC	JPN	Prm_Ene_Fos	2050	14.2319	CGE	CGE3	Baseline	3
SSP2_AIMEInv2_BaU_NoCC	JPN	Prm_Ene_Gas	2050	2.33804	CGE	CGE3	Baseline	3
SSP2_AIMEInv2_BaU_NoCC	JPN	Prm_Ene_Nuc	2050	0.624913	CGE	CGE3	Baseline	3
SSP2_AIMEInv2_BaU_NoCC	JPN	Prm_Ene_Oil	2050	5.09743	CGE	CGE3	Baseline	3
SSP2_AIMEInv2_BaU_NoCC	JPN	Sec_Ene_Ele	2050	3.85903	CGE	CGE3	Baseline	3
SSP2_AIMEInv2_BaU_NoCC	JPN	Sec_Ene_Ele_Bio	2050	0.000773728	CGE	CGE3	Baseline	3
SSP2_AIMEInv2_BaU_NoCC	JPN	Sec_Ene_Ele_Coa	2050	2.555	CGE	CGE3	Baseline	3
SSP2_AIMEInv2_BaU_NoCC	JPN	Sec_Ene_Ele_Gas	2050	0.506786	CGE	CGE3	Baseline	3
SSP2_AIMEInv2_BaU_NoCC	JPN	Sec_Ene_Ele_Nuc	2050	0.624913	CGE	CGE3	Baseline	3
SSP2_AIMEInv2_BaU_NoCC	JPN	Sec_Ene_Ele_Oil	2050	0.00301656	CGE	CGE3	Baseline	3
SSP2_AIMEInv2_BaU_NoCC	JPN	Sec_Ene_Liq	2050	4.30898	CGE	CGE3	Baseline	3
SSP2_AIMEInv2_BaU_NoCC	JPN	Fin_Ene_Ele	2050	3.48785	CGE	CGE3	Baseline	3
SSP2_AIMEInv2_BaU_NoCC	JPN	Fin_Ene_Gas	2050	2.09591	CGE	CGE3	Baseline	3
SSP2_AIMEInv2_BaU_NoCC	JPN	Fin_Ene_Ind	2050	3.78454	CGE	CGE3	Baseline	3
SSP2_AIMEInv2_BaU_NoCC	JPN	Fin_Ene_Liq	2050	3.89157	CGE	CGE3	Baseline	3
SSP2_AIMEInv2_BaU_NoCC	JPN	Fin_Ene_Res_and_Com	2050	4.10709	CGE	CGE3	Baseline	3
SSP2_AIMEInv2_BaU_NoCC	JPN	Fin_Ene_Solids	2050	0.681444	CGE	CGE3	Baseline	3
SSP2_AIMEInv2_BaU_NoCC	JPN	Fin_Ene_Tra	2050	2.19023	CGE	CGE3	Baseline	3
SSP2_AIMEInv2_BaU_NoCC	JPN	Prm_Ene_Hyd	2050	0.13954	CGE	CGE3	Baseline	3
SSP2_AIMEInv2_BaU_NoCC	JPN	Prm_Ene_Solar	2050	0.0233781	CGE	CGE3	Baseline	3
SSP2_AIMEInv2_BaU_NoCC	JPN	Prm_Ene_Win	2050	0.00524024	CGE	CGE3	Baseline	3
SSP2_AIMEInv2_BaU_NoCC	JPN	Sec_Ene	2050	10.2823	CGE	CGE3	Baseline	3
SSP2_AIMEInv2_BaU_NoCC	JPN	Fin_Ene_Res	2050	1.9252	CGE	CGE3	Baseline	3
SSP2_AIMEInv2_BaU_NoCC	JPN	Fin_Ene_Com	2050	2.18189	CGE	CGE3	Baseline	3
SSP2_AIMEInv2_BaU_NoCC	JPN	Emi_CO2_Ene	2050	1010.94	CGE	CGE3	Baseline	3
SSP2_AIMEInv3_BaU_NoCC	JPN	Fin_Ene	2050	10.182	CGE	CGE4	Baseline	4
SSP2_AIMEInv3_BaU_NoCC	JPN	Prm_Ene	2050	15.1388	CGE	CGE4	Baseline	4
SSP2_AIMEInv3_BaU_NoCC	JPN	Prm_Ene_Coa	2050	6.79647	CGE	CGE4	Baseline	4
SSP2_AIMEInv3_BaU_NoCC	JPN	Prm_Ene_Fos	2050	14.2319	CGE	CGE4	Baseline	4
SSP2_AIMEInv3_BaU_NoCC	JPN	Prm_Ene_Gas	2050	2.33804	CGE	CGE4	Baseline	4
SSP2_AIMEInv3_BaU_NoCC	JPN	Prm_Ene_Nuc	2050	0.624913	CGE	CGE4	Baseline	4
SSP2_AIMEInv3_BaU_NoCC	JPN	Prm_Ene_Oil	2050	5.09743	CGE	CGE4	Baseline	4
SSP2_AIMEInv3_BaU_NoCC	JPN	Sec_Ene_Ele	2050	3.85903	CGE	CGE4	Baseline	4
SSP2_AIMEInv3_BaU_NoCC	JPN	Sec_Ene_Ele_Bio	2050	0.000773728	CGE	CGE4	Baseline	4
SSP2_AIMEInv3_BaU_NoCC	JPN	Sec_Ene_Ele_Coa	2050	2.555	CGE	CGE4	Baseline	4
SSP2_AIMEInv3_BaU_NoCC	JPN	Sec_Ene_Ele_Gas	2050	0.506786	CGE	CGE4	Baseline	4
SSP2_AIMEInv3_BaU_NoCC	JPN	Sec_Ene_Ele_Nuc	2050	0.624913	CGE	CGE4	Baseline	4
SSP2_AIMEInv3_BaU_NoCC	JPN	Sec_Ene_Ele_Oil	2050	0.00301656	CGE	CGE4	Baseline	4
SSP2_AIMEInv3_BaU_NoCC	JPN	Sec_Ene_Liq	2050	4.30898	CGE	CGE4	Baseline	4
SSP2_AIMEInv3_BaU_NoCC	JPN	Fin_Ene_Ele	2050	3.48785	CGE	CGE4	Baseline	4
SSP2_AIMEInv3_BaU_NoCC	JPN	Fin_Ene_Gas	2050	2.09591	CGE	CGE4	Baseline	4
SSP2_AIMEInv3_BaU_NoCC	JPN	Fin_Ene_Ind	2050	3.78454	CGE	CGE4	Baseline	4
SSP2_AIMEInv3_BaU_NoCC	JPN	Fin_Ene_Liq	2050	3.89157	CGE	CGE4	Baseline	4
SSP2_AIMEInv3_BaU_NoCC	JPN	Fin_Ene_Res_and_Com	2050	4.10709	CGE	CGE4	Baseline	4
SSP2_AIMEInv3_BaU_NoCC	JPN	Fin_Ene_Solids	2050	0.681444	CGE	CGE4	Baseline	4
SSP2_AIMEInv3_BaU_NoCC	JPN	Fin_Ene_Tra	2050	2.19023	CGE	CGE4	Baseline	4
SSP2_AIMEInv3_BaU_NoCC	JPN	Prm_Ene_Hyd	2050	0.13954	CGE	CGE4	Baseline	4
SSP2_AIMEInv3_BaU_NoCC	JPN	Prm_Ene_Solar	2050	0.0233781	CGE	CGE4	Baseline	4
SSP2_AIMEInv3_BaU_NoCC	JPN	Prm_Ene_Win	2050	0.00524024	CGE	CGE4	Baseline	4
SSP2_AIMEInv3_BaU_NoCC	JPN	Sec_Ene	2050	10.2823	CGE	CGE4	Baseline	4
SSP2_AIMEInv3_BaU_NoCC	JPN	Fin_Ene_Res	2050	1.9252	CGE	CGE4	Baseline	4
SSP2_AIMEInv3_BaU_NoCC	JPN	Fin_Ene_Com	2050	2.18189	CGE	CGE4	Baseline	4
SSP2_AIMEInv3_BaU_NoCC	JPN	Emi_CO2_Ene	2050	1010.94	CGE	CGE4	Baseline	4
SSP2_AIMEInv4_BaU_NoCC	JPN	Fin_Ene	2050	10.182	CGE	CGE5	Baseline	5
SSP2_AIMEInv4_BaU_NoCC	JPN	Prm_Ene	2050	15.1388	CGE	CGE5	Baseline	5
SSP2_AIMEInv4_BaU_NoCC	JPN	Prm_Ene_Coa	2050	6.79647	CGE	CGE5	Baseline	5
SSP2_AIMEInv4_BaU_NoCC	JPN	Prm_Ene_Fos	2050	14.2319	CGE	CGE5	Baseline	5
SSP2_AIMEInv4_BaU_NoCC	JPN	Prm_Ene_Gas	2050	2.33804	CGE	CGE5	Baseline	5
SSP2_AIMEInv4_BaU_NoCC	JPN	Prm_Ene_Nuc	2050	0.624913	CGE	CGE5	Baseline	5
SSP2_AIMEInv4_BaU_NoCC	JPN	Prm_Ene_Oil	2050	5.09743	CGE	CGE5	Baseline	5
SSP2_AIMEInv4_BaU_NoCC	JPN	Sec_Ene_Ele	2050	3.85903	CGE	CGE5	Baseline	5
SSP2_AIMEInv4_BaU_NoCC	JPN	Sec_Ene_Ele_Bio	2050	0.000773728	CGE	CGE5	Baseline	5
SSP2_AIMEInv4_BaU_NoCC	JPN	Sec_Ene_Ele_Coa	2050	2.555	CGE	CGE5	Baseline	5
SSP2_AIMEInv4_BaU_NoCC	JPN	Sec_Ene_Ele_Gas	2050	0.506786	CGE	CGE5	Baseline	5
SSP2_AIMEInv4_BaU_NoCC	JPN	Sec_Ene_Ele_Nuc	2050	0.624913	CGE	CGE5	Baseline	5
SSP2_AIMEInv4_BaU_NoCC	JPN	Sec_Ene_Ele_Oil	2050	0.00301656	CGE	CGE5	Baseline	5
SSP2_AIMEInv4_BaU_NoCC	JPN	Sec_Ene_Liq	2050	4.30898	CGE	CGE5	Baseline	5
SSP2_AIMEInv4_BaU_NoCC	JPN	Fin_Ene_Ele	2050	3.48785	CGE	CGE5	Baseline	5
SSP2_AIMEInv4_BaU_NoCC	JPN	Fin_Ene_Gas	2050	2.09591	CGE	CGE5	Baseline	5
SSP2_AIMEInv4_BaU_NoCC	JPN	Fin_Ene_Ind	2050	3.78454	CGE	CGE5	Baseline	5
SSP2_AIMEInv4_BaU_NoCC	JPN	Fin_Ene_Liq	2050	3.89157	CGE	CGE5	Baseline	5
SSP2_AIMEInv4_BaU_NoCC	JPN	Fin_Ene_Res_and_Com	2050	4.10709	CGE	CGE5	Baseline	5
SSP2_AIMEInv4_BaU_NoCC	JPN	Fin_Ene_Solids	2050	0.681444	CGE	CGE5	Baseline	5
SSP2_AIMEInv4_BaU_NoCC	JPN	Fin_Ene_Tra	2050	2.19023	CGE	CGE5	Baseline	5
SSP2_AIMEInv4_BaU_NoCC	JPN	Prm_Ene_Hyd	2050	0.13954	CGE	CGE5	Baseline	5
SSP2_AIMEInv4_BaU_NoCC	JPN	Prm_Ene_Solar	2050	0.0233781	CGE	CGE5	Baseline	5
SSP2_AIMEInv4_BaU_NoCC	JPN	Prm_Ene_Win	2050	0.00524024	CGE	CGE5	Baseline	5
SSP2_AIMEInv4_BaU_NoCC	JPN	Sec_Ene	2050	10.2823	CGE	CGE5	Baseline	5
SSP2_AIMEInv4_BaU_NoCC	JPN	Fin_Ene_Res	2050	1.9252	CGE	CGE5	Baseline	5
SSP2_AIMEInv4_BaU_NoCC	JPN	Fin_Ene_Com	2050	2.18189	CGE	CGE5	Baseline	5
SSP2_AIMEInv4_BaU_NoCC	JPN	Emi_CO2_Ene	2050	1010.94	CGE	CGE5	Baseline	5
SSP2_AIMEInv_BaU_NoCC	JPN	Fin_Ene	2050	10.182	CGE	CGE2	Baseline	2
SSP2_AIMEInv_BaU_NoCC	JPN	Prm_Ene	2050	15.1388	CGE	CGE2	Baseline	2
SSP2_AIMEInv_BaU_NoCC	JPN	Prm_Ene_Coa	2050	6.79647	CGE	CGE2	Baseline	2
SSP2_AIMEInv_BaU_NoCC	JPN	Prm_Ene_Fos	2050	14.2319	CGE	CGE2	Baseline	2
SSP2_AIMEInv_BaU_NoCC	JPN	Prm_Ene_Gas	2050	2.33804	CGE	CGE2	Baseline	2
SSP2_AIMEInv_BaU_NoCC	JPN	Prm_Ene_Nuc	2050	0.624913	CGE	CGE2	Baseline	2
SSP2_AIMEInv_BaU_NoCC	JPN	Prm_Ene_Oil	2050	5.09743	CGE	CGE2	Baseline	2
SSP2_AIMEInv_BaU_NoCC	JPN	Sec_Ene_Ele	2050	3.85903	CGE	CGE2	Baseline	2
SSP2_AIMEInv_BaU_NoCC	JPN	Sec_Ene_Ele_Bio	2050	0.000773728	CGE	CGE2	Baseline	2
SSP2_AIMEInv_BaU_NoCC	JPN	Sec_Ene_Ele_Coa	2050	2.555	CGE	CGE2	Baseline	2
SSP2_AIMEInv_BaU_NoCC	JPN	Sec_Ene_Ele_Gas	2050	0.506786	CGE	CGE2	Baseline	2
SSP2_AIMEInv_BaU_NoCC	JPN	Sec_Ene_Ele_Nuc	2050	0.624913	CGE	CGE2	Baseline	2
SSP2_AIMEInv_BaU_NoCC	JPN	Sec_Ene_Ele_Oil	2050	0.00301656	CGE	CGE2	Baseline	2
SSP2_AIMEInv_BaU_NoCC	JPN	Sec_Ene_Liq	2050	4.30898	CGE	CGE2	Baseline	2
SSP2_AIMEInv_BaU_NoCC	JPN	Fin_Ene_Ele	2050	3.48785	CGE	CGE2	Baseline	2
SSP2_AIMEInv_BaU_NoCC	JPN	Fin_Ene_Gas	2050	2.09591	CGE	CGE2	Baseline	2
SSP2_AIMEInv_BaU_NoCC	JPN	Fin_Ene_Ind	2050	3.78454	CGE	CGE2	Baseline	2
SSP2_AIMEInv_BaU_NoCC	JPN	Fin_Ene_Liq	2050	3.89157	CGE	CGE2	Baseline	2
SSP2_AIMEInv_BaU_NoCC	JPN	Fin_Ene_Res_and_Com	2050	4.10709	CGE	CGE2	Baseline	2
SSP2_AIMEInv_BaU_NoCC	JPN	Fin_Ene_Solids	2050	0.681444	CGE	CGE2	Baseline	2
SSP2_AIMEInv_BaU_NoCC	JPN	Fin_Ene_Tra	2050	2.19023	CGE	CGE2	Baseline	2
SSP2_AIMEInv_BaU_NoCC	JPN	Prm_Ene_Hyd	2050	0.13954	CGE	CGE2	Baseline	2
SSP2_AIMEInv_BaU_NoCC	JPN	Prm_Ene_Solar	2050	0.0233781	CGE	CGE2	Baseline	2
SSP2_AIMEInv_BaU_NoCC	JPN	Prm_Ene_Win	2050	0.00524024	CGE	CGE2	Baseline	2
SSP2_AIMEInv_BaU_NoCC	JPN	Sec_Ene	2050	10.2823	CGE	CGE2	Baseline	2
SSP2_AIMEInv_BaU_NoCC	JPN	Fin_Ene_Res	2050	1.9252	CGE	CGE2	Baseline	2
SSP2_AIMEInv_BaU_NoCC	JPN	Fin_Ene_Com	2050	2.18189	CGE	CGE2	Baseline	2
SSP2_AIMEInv_BaU_NoCC	JPN	Emi_CO2_Ene	2050	1010.94	CGE	CGE2	Baseline	2
Baseline_FullTech	JPN	Emi_CO2_Ene	2050	971.233	Enduse	Enduse1	Baseline	1
Baseline_FullTech	JPN	Fin_Ene	2050	10.3837	Enduse	Enduse1	Baseline	1
Baseline_FullTech	JPN	Fin_Ene_Com	2050	2.20855	Enduse	Enduse1	Baseline	1
Baseline_FullTech	JPN	Fin_Ene_Ele	2050	3.43591	Enduse	Enduse1	Baseline	1
Baseline_FullTech	JPN	Fin_Ene_Gas	2050	1.83506	Enduse	Enduse1	Baseline	1
Baseline_FullTech	JPN	Fin_Ene_Ind	2050	3.96888	Enduse	Enduse1	Baseline	1
Baseline_FullTech	JPN	Fin_Ene_Liq	2050	4.21928	Enduse	Enduse1	Baseline	1
Baseline_FullTech	JPN	Fin_Ene_Res	2050	1.92792	Enduse	Enduse1	Baseline	1
Baseline_FullTech	JPN	Fin_Ene_Res_and_Com	2050	4.13647	Enduse	Enduse1	Baseline	1
Baseline_FullTech	JPN	Fin_Ene_Solids	2050	0.732146	Enduse	Enduse1	Baseline	1
Baseline_FullTech	JPN	Fin_Ene_Tra	2050	2.25085	Enduse	Enduse1	Baseline	1
Baseline_FullTech	JPN	Prc_Car	2050	NA	Enduse	Enduse1	Baseline	1
Baseline_FullTech	JPN	Prm_Ene	2050	14.7456	Enduse	Enduse1	Baseline	1
Baseline_FullTech	JPN	Prm_Ene_Coa	2050	6.80049	Enduse	Enduse1	Baseline	1
Baseline_FullTech	JPN	Prm_Ene_Fos	2050	13.7587	Enduse	Enduse1	Baseline	1
Baseline_FullTech	JPN	Prm_Ene_Gas	2050	2.29571	Enduse	Enduse1	Baseline	1
Baseline_FullTech	JPN	Prm_Ene_Hyd	2050	0.135296	Enduse	Enduse1	Baseline	1
Baseline_FullTech	JPN	Prm_Ene_Nuc	2050	0.629274	Enduse	Enduse1	Baseline	1
Baseline_FullTech	JPN	Prm_Ene_Oil	2050	4.66253	Enduse	Enduse1	Baseline	1
Baseline_FullTech	JPN	Prm_Ene_Solar	2050	0.0225896	Enduse	Enduse1	Baseline	1
Baseline_FullTech	JPN	Prm_Ene_Win	2050	0.00506329	Enduse	Enduse1	Baseline	1
Baseline_FullTech	JPN	Sec_Ene	2050	10.6883	Enduse	Enduse1	Baseline	1
Baseline_FullTech	JPN	Sec_Ene_Ele	2050	3.65174	Enduse	Enduse1	Baseline	1
Baseline_FullTech	JPN	Sec_Ene_Ele_Bio	2050	NA	Enduse	Enduse1	Baseline	1
Baseline_FullTech	JPN	Sec_Ene_Ele_Coa	2050	2.47003	Enduse	Enduse1	Baseline	1
Baseline_FullTech	JPN	Sec_Ene_Ele_Gas	2050	0.437982	Enduse	Enduse1	Baseline	1
Baseline_FullTech	JPN	Sec_Ene_Ele_Nuc	2050	0.603834	Enduse	Enduse1	Baseline	1
Baseline_FullTech	JPN	Sec_Ene_Ele_Oil	2050	2.8e-07	Enduse	Enduse1	Baseline	1
Baseline_FullTech	JPN	Sec_Ene_Liq	2050	4.21928	Enduse	Enduse1	Baseline	1
Baseline2_FullTech	JPN	Emi_CO2_Ene	2050	971.233	Enduse	Enduse2	Baseline	2
Baseline2_FullTech	JPN	Fin_Ene	2050	10.3837	Enduse	Enduse2	Baseline	2
Baseline2_FullTech	JPN	Fin_Ene_Com	2050	2.20855	Enduse	Enduse2	Baseline	2
Baseline2_FullTech	JPN	Fin_Ene_Ele	2050	3.43591	Enduse	Enduse2	Baseline	2
Baseline2_FullTech	JPN	Fin_Ene_Gas	2050	1.83506	Enduse	Enduse2	Baseline	2
Baseline2_FullTech	JPN	Fin_Ene_Ind	2050	3.96888	Enduse	Enduse2	Baseline	2
Baseline2_FullTech	JPN	Fin_Ene_Liq	2050	4.21928	Enduse	Enduse2	Baseline	2
Baseline2_FullTech	JPN	Fin_Ene_Res	2050	1.92792	Enduse	Enduse2	Baseline	2
Baseline2_FullTech	JPN	Fin_Ene_Res_and_Com	2050	4.13647	Enduse	Enduse2	Baseline	2
Baseline2_FullTech	JPN	Fin_Ene_Solids	2050	0.732146	Enduse	Enduse2	Baseline	2
Baseline2_FullTech	JPN	Fin_Ene_Tra	2050	2.25085	Enduse	Enduse2	Baseline	2
Baseline2_FullTech	JPN	Prc_Car	2050	NA	Enduse	Enduse2	Baseline	2
Baseline2_FullTech	JPN	Prm_Ene	2050	14.7456	Enduse	Enduse2	Baseline	2
Baseline2_FullTech	JPN	Prm_Ene_Coa	2050	6.80049	Enduse	Enduse2	Baseline	2
Baseline2_FullTech	JPN	Prm_Ene_Fos	2050	13.7587	Enduse	Enduse2	Baseline	2
Baseline2_FullTech	JPN	Prm_Ene_Gas	2050	2.29571	Enduse	Enduse2	Baseline	2
Baseline2_FullTech	JPN	Prm_Ene_Hyd	2050	0.135296	Enduse	Enduse2	Baseline	2
Baseline2_FullTech	JPN	Prm_Ene_Nuc	2050	0.629274	Enduse	Enduse2	Baseline	2
Baseline2_FullTech	JPN	Prm_Ene_Oil	2050	4.66253	Enduse	Enduse2	Baseline	2
Baseline2_FullTech	JPN	Prm_Ene_Solar	2050	0.0225896	Enduse	Enduse2	Baseline	2
Baseline2_FullTech	JPN	Prm_Ene_Win	2050	0.00506329	Enduse	Enduse2	Baseline	2
Baseline2_FullTech	JPN	Sec_Ene	2050	10.6883	Enduse	Enduse2	Baseline	2
Baseline2_FullTech	JPN	Sec_Ene_Ele	2050	3.65174	Enduse	Enduse2	Baseline	2
Baseline2_FullTech	JPN	Sec_Ene_Ele_Bio	2050	NA	Enduse	Enduse2	Baseline	2
Baseline2_FullTech	JPN	Sec_Ene_Ele_Coa	2050	2.47003	Enduse	Enduse2	Baseline	2
Baseline2_FullTech	JPN	Sec_Ene_Ele_Gas	2050	0.437982	Enduse	Enduse2	Baseline	2
Baseline2_FullTech	JPN	Sec_Ene_Ele_Nuc	2050	0.603834	Enduse	Enduse2	Baseline	2
Baseline2_FullTech	JPN	Sec_Ene_Ele_Oil	2050	2.8e-07	Enduse	Enduse2	Baseline	2
Baseline2_FullTech	JPN	Sec_Ene_Liq	2050	4.21928	Enduse	Enduse2	Baseline	2
Baseline3_FullTech	JPN	Emi_CO2_Ene	2050	971.233	Enduse	Enduse3	Baseline	3
Baseline3_FullTech	JPN	Fin_Ene	2050	10.3837	Enduse	Enduse3	Baseline	3
Baseline3_FullTech	JPN	Fin_Ene_Com	2050	2.20855	Enduse	Enduse3	Baseline	3
Baseline3_FullTech	JPN	Fin_Ene_Ele	2050	3.43591	Enduse	Enduse3	Baseline	3
Baseline3_FullTech	JPN	Fin_Ene_Gas	2050	1.83506	Enduse	Enduse3	Baseline	3
Baseline3_FullTech	JPN	Fin_Ene_Ind	2050	3.96888	Enduse	Enduse3	Baseline	3
Baseline3_FullTech	JPN	Fin_Ene_Liq	2050	4.21928	Enduse	Enduse3	Baseline	3
Baseline3_FullTech	JPN	Fin_Ene_Res	2050	1.92792	Enduse	Enduse3	Baseline	3
Baseline3_FullTech	JPN	Fin_Ene_Res_and_Com	2050	4.13647	Enduse	Enduse3	Baseline	3
Baseline3_FullTech	JPN	Fin_Ene_Solids	2050	0.732146	Enduse	Enduse3	Baseline	3
Baseline3_FullTech	JPN	Fin_Ene_Tra	2050	2.25085	Enduse	Enduse3	Baseline	3
Baseline3_FullTech	JPN	Prc_Car	2050	NA	Enduse	Enduse3	Baseline	3
Baseline3_FullTech	JPN	Prm_Ene	2050	14.7456	Enduse	Enduse3	Baseline	3
Baseline3_FullTech	JPN	Prm_Ene_Coa	2050	6.80049	Enduse	Enduse3	Baseline	3
Baseline3_FullTech	JPN	Prm_Ene_Fos	2050	13.7587	Enduse	Enduse3	Baseline	3
Baseline3_FullTech	JPN	Prm_Ene_Gas	2050	2.29571	Enduse	Enduse3	Baseline	3
Baseline3_FullTech	JPN	Prm_Ene_Hyd	2050	0.135296	Enduse	Enduse3	Baseline	3
Baseline3_FullTech	JPN	Prm_Ene_Nuc	2050	0.629274	Enduse	Enduse3	Baseline	3
Baseline3_FullTech	JPN	Prm_Ene_Oil	2050	4.66253	Enduse	Enduse3	Baseline	3
Baseline3_FullTech	JPN	Prm_Ene_Solar	2050	0.0225896	Enduse	Enduse3	Baseline	3
Baseline3_FullTech	JPN	Prm_Ene_Win	2050	0.00506329	Enduse	Enduse3	Baseline	3
Baseline3_FullTech	JPN	Sec_Ene	2050	10.6883	Enduse	Enduse3	Baseline	3
Baseline3_FullTech	JPN	Sec_Ene_Ele	2050	3.65174	Enduse	Enduse3	Baseline	3
Baseline3_FullTech	JPN	Sec_Ene_Ele_Bio	2050	NA	Enduse	Enduse3	Baseline	3
Baseline3_FullTech	JPN	Sec_Ene_Ele_Coa	2050	2.47003	Enduse	Enduse3	Baseline	3
Baseline3_FullTech	JPN	Sec_Ene_Ele_Gas	2050	0.437982	Enduse	Enduse3	Baseline	3
Baseline3_FullTech	JPN	Sec_Ene_Ele_Nuc	2050	0.603834	Enduse	Enduse3	Baseline	3
Baseline3_FullTech	JPN	Sec_Ene_Ele_Oil	2050	2.8e-07	Enduse	Enduse3	Baseline	3
Baseline3_FullTech	JPN	Sec_Ene_Liq	2050	4.21928	Enduse	Enduse3	Baseline	3
Baseline4_FullTech	JPN	Emi_CO2_Ene	2050	971.233	Enduse	Enduse4	Baseline	4
Baseline4_FullTech	JPN	Fin_Ene	2050	10.3837	Enduse	Enduse4	Baseline	4
Baseline4_FullTech	JPN	Fin_Ene_Com	2050	2.20855	Enduse	Enduse4	Baseline	4
Baseline4_FullTech	JPN	Fin_Ene_Ele	2050	3.43591	Enduse	Enduse4	Baseline	4
Baseline4_FullTech	JPN	Fin_Ene_Gas	2050	1.83506	Enduse	Enduse4	Baseline	4
Baseline4_FullTech	JPN	Fin_Ene_Ind	2050	3.96888	Enduse	Enduse4	Baseline	4
Baseline4_FullTech	JPN	Fin_Ene_Liq	2050	4.21928	Enduse	Enduse4	Baseline	4
Baseline4_FullTech	JPN	Fin_Ene_Res	2050	1.92792	Enduse	Enduse4	Baseline	4
Baseline4_FullTech	JPN	Fin_Ene_Res_and_Com	2050	4.13647	Enduse	Enduse4	Baseline	4
Baseline4_FullTech	JPN	Fin_Ene_Solids	2050	0.732146	Enduse	Enduse4	Baseline	4
Baseline4_FullTech	JPN	Fin_Ene_Tra	2050	2.25085	Enduse	Enduse4	Baseline	4
Baseline4_FullTech	JPN	Prc_Car	2050	NA	Enduse	Enduse4	Baseline	4
Baseline4_FullTech	JPN	Prm_Ene	2050	14.7456	Enduse	Enduse4	Baseline	4
Baseline4_FullTech	JPN	Prm_Ene_Coa	2050	6.80049	Enduse	Enduse4	Baseline	4
Baseline4_FullTech	JPN	Prm_Ene_Fos	2050	13.7587	Enduse	Enduse4	Baseline	4
Baseline4_FullTech	JPN	Prm_Ene_Gas	2050	2.29571	Enduse	Enduse4	Baseline	4
Baseline4_FullTech	JPN	Prm_Ene_Hyd	2050	0.135296	Enduse	Enduse4	Baseline	4
Baseline4_FullTech	JPN	Prm_Ene_Nuc	2050	0.629274	Enduse	Enduse4	Baseline	4
Baseline4_FullTech	JPN	Prm_Ene_Oil	2050	4.66253	Enduse	Enduse4	Baseline	4
Baseline4_FullTech	JPN	Prm_Ene_Solar	2050	0.0225896	Enduse	Enduse4	Baseline	4
Baseline4_FullTech	JPN	Prm_Ene_Win	2050	0.00506329	Enduse	Enduse4	Baseline	4
Baseline4_FullTech	JPN	Sec_Ene	2050	10.6883	Enduse	Enduse4	Baseline	4
Baseline4_FullTech	JPN	Sec_Ene_Ele	2050	3.65174	Enduse	Enduse4	Baseline	4
Baseline4_FullTech	JPN	Sec_Ene_Ele_Bio	2050	NA	Enduse	Enduse4	Baseline	4
Baseline4_FullTech	JPN	Sec_Ene_Ele_Coa	2050	2.47003	Enduse	Enduse4	Baseline	4
Baseline4_FullTech	JPN	Sec_Ene_Ele_Gas	2050	0.437982	Enduse	Enduse4	Baseline	4
Baseline4_FullTech	JPN	Sec_Ene_Ele_Nuc	2050	0.603834	Enduse	Enduse4	Baseline	4
Baseline4_FullTech	JPN	Sec_Ene_Ele_Oil	2050	2.8e-07	Enduse	Enduse4	Baseline	4
Baseline4_FullTech	JPN	Sec_Ene_Liq	2050	4.21928	Enduse	Enduse4	Baseline	4
Baseline5_FullTech	JPN	Emi_CO2_Ene	2050	971.233	Enduse	Enduse5	Baseline	5
Baseline5_FullTech	JPN	Fin_Ene	2050	10.3837	Enduse	Enduse5	Baseline	5
Baseline5_FullTech	JPN	Fin_Ene_Com	2050	2.20855	Enduse	Enduse5	Baseline	5
Baseline5_FullTech	JPN	Fin_Ene_Ele	2050	3.43591	Enduse	Enduse5	Baseline	5
Baseline5_FullTech	JPN	Fin_Ene_Gas	2050	1.83506	Enduse	Enduse5	Baseline	5
Baseline5_FullTech	JPN	Fin_Ene_Ind	2050	3.96888	Enduse	Enduse5	Baseline	5
Baseline5_FullTech	JPN	Fin_Ene_Liq	2050	4.21928	Enduse	Enduse5	Baseline	5
Baseline5_FullTech	JPN	Fin_Ene_Res	2050	1.92792	Enduse	Enduse5	Baseline	5
Baseline5_FullTech	JPN	Fin_Ene_Res_and_Com	2050	4.13647	Enduse	Enduse5	Baseline	5
Baseline5_FullTech	JPN	Fin_Ene_Solids	2050	0.732146	Enduse	Enduse5	Baseline	5
Baseline5_FullTech	JPN	Fin_Ene_Tra	2050	2.25085	Enduse	Enduse5	Baseline	5
Baseline5_FullTech	JPN	Prc_Car	2050	NA	Enduse	Enduse5	Baseline	5
Baseline5_FullTech	JPN	Prm_Ene	2050	14.7456	Enduse	Enduse5	Baseline	5
Baseline5_FullTech	JPN	Prm_Ene_Coa	2050	6.80049	Enduse	Enduse5	Baseline	5
Baseline5_FullTech	JPN	Prm_Ene_Fos	2050	13.7587	Enduse	Enduse5	Baseline	5
Baseline5_FullTech	JPN	Prm_Ene_Gas	2050	2.29571	Enduse	Enduse5	Baseline	5
Baseline5_FullTech	JPN	Prm_Ene_Hyd	2050	0.135296	Enduse	Enduse5	Baseline	5
Baseline5_FullTech	JPN	Prm_Ene_Nuc	2050	0.629274	Enduse	Enduse5	Baseline	5
Baseline5_FullTech	JPN	Prm_Ene_Oil	2050	4.66253	Enduse	Enduse5	Baseline	5
Baseline5_FullTech	JPN	Prm_Ene_Solar	2050	0.0225896	Enduse	Enduse5	Baseline	5
Baseline5_FullTech	JPN	Prm_Ene_Win	2050	0.00506329	Enduse	Enduse5	Baseline	5
Baseline5_FullTech	JPN	Sec_Ene	2050	10.6883	Enduse	Enduse5	Baseline	5
Baseline5_FullTech	JPN	Sec_Ene_Ele	2050	3.65174	Enduse	Enduse5	Baseline	5
Baseline5_FullTech	JPN	Sec_Ene_Ele_Bio	2050	NA	Enduse	Enduse5	Baseline	5
Baseline5_FullTech	JPN	Sec_Ene_Ele_Coa	2050	2.47003	Enduse	Enduse5	Baseline	5
Baseline5_FullTech	JPN	Sec_Ene_Ele_Gas	2050	0.437982	Enduse	Enduse5	Baseline	5
Baseline5_FullTech	JPN	Sec_Ene_Ele_Nuc	2050	0.603834	Enduse	Enduse5	Baseline	5
Baseline5_FullTech	JPN	Sec_Ene_Ele_Oil	2050	2.8e-07	Enduse	Enduse5	Baseline	5
Baseline5_FullTech	JPN	Sec_Ene_Liq	2050	4.21928	Enduse	Enduse5	Baseline	5

## Sheet: Fig S13
SCENARIO	REMF	Variable	Y	Value	MODEL	Model	CLP	Iteration
SSP2_AIMEInvNoCCS2_80NPi_NoCC	JPN	Fin_Ene	2030	12.4321	CGE	CGE3	Mitigation_NoCCS	3
SSP2_AIMEInvNoCCS2_80NPi_NoCC	JPN	Prc_Car	2030	173.781	CGE	CGE3	Mitigation_NoCCS	3
SSP2_AIMEInvNoCCS2_80NPi_NoCC	JPN	Prm_Ene	2030	16.5293	CGE	CGE3	Mitigation_NoCCS	3
SSP2_AIMEInvNoCCS2_80NPi_NoCC	JPN	Prm_Ene_Coa	2030	3.33695	CGE	CGE3	Mitigation_NoCCS	3
SSP2_AIMEInvNoCCS2_80NPi_NoCC	JPN	Prm_Ene_Fos	2030	15.0948	CGE	CGE3	Mitigation_NoCCS	3
SSP2_AIMEInvNoCCS2_80NPi_NoCC	JPN	Prm_Ene_Gas	2030	5.25246	CGE	CGE3	Mitigation_NoCCS	3
SSP2_AIMEInvNoCCS2_80NPi_NoCC	JPN	Prm_Ene_Nuc	2030	0.848168	CGE	CGE3	Mitigation_NoCCS	3
SSP2_AIMEInvNoCCS2_80NPi_NoCC	JPN	Prm_Ene_Oil	2030	6.50541	CGE	CGE3	Mitigation_NoCCS	3
SSP2_AIMEInvNoCCS2_80NPi_NoCC	JPN	Sec_Ene_Ele	2030	3.83129	CGE	CGE3	Mitigation_NoCCS	3
SSP2_AIMEInvNoCCS2_80NPi_NoCC	JPN	Sec_Ene_Ele_Bio	2030	0.000772628	CGE	CGE3	Mitigation_NoCCS	3
SSP2_AIMEInvNoCCS2_80NPi_NoCC	JPN	Sec_Ene_Ele_Coa	2030	0.745213	CGE	CGE3	Mitigation_NoCCS	3
SSP2_AIMEInvNoCCS2_80NPi_NoCC	JPN	Sec_Ene_Ele_Gas	2030	1.78556	CGE	CGE3	Mitigation_NoCCS	3
SSP2_AIMEInvNoCCS2_80NPi_NoCC	JPN	Sec_Ene_Ele_Nuc	2030	0.848168	CGE	CGE3	Mitigation_NoCCS	3
SSP2_AIMEInvNoCCS2_80NPi_NoCC	JPN	Sec_Ene_Ele_Oil	2030	0.00469595	CGE	CGE3	Mitigation_NoCCS	3
SSP2_AIMEInvNoCCS2_80NPi_NoCC	JPN	Sec_Ene_Liq	2030	4.98719	CGE	CGE3	Mitigation_NoCCS	3
SSP2_AIMEInvNoCCS2_80NPi_NoCC	JPN	Fin_Ene_Ele	2030	3.48482	CGE	CGE3	Mitigation_NoCCS	3
SSP2_AIMEInvNoCCS2_80NPi_NoCC	JPN	Fin_Ene_Gas	2030	2.52106	CGE	CGE3	Mitigation_NoCCS	3
SSP2_AIMEInvNoCCS2_80NPi_NoCC	JPN	Fin_Ene_Ind	2030	5.28085	CGE	CGE3	Mitigation_NoCCS	3
SSP2_AIMEInvNoCCS2_80NPi_NoCC	JPN	Fin_Ene_Liq	2030	5.26167	CGE	CGE3	Mitigation_NoCCS	3
SSP2_AIMEInvNoCCS2_80NPi_NoCC	JPN	Fin_Ene_Res_and_Com	2030	4.30917	CGE	CGE3	Mitigation_NoCCS	3
SSP2_AIMEInvNoCCS2_80NPi_NoCC	JPN	Fin_Ene_Solids	2030	1.13854	CGE	CGE3	Mitigation_NoCCS	3
SSP2_AIMEInvNoCCS2_80NPi_NoCC	JPN	Fin_Ene_Tra	2030	2.6956	CGE	CGE3	Mitigation_NoCCS	3
SSP2_AIMEInvNoCCS2_80NPi_NoCC	JPN	Prm_Ene_Hyd	2030	0.240323	CGE	CGE3	Mitigation_NoCCS	3
SSP2_AIMEInvNoCCS2_80NPi_NoCC	JPN	Prm_Ene_Solar	2030	0.0522359	CGE	CGE3	Mitigation_NoCCS	3
SSP2_AIMEInvNoCCS2_80NPi_NoCC	JPN	Prm_Ene_Win	2030	0.108313	CGE	CGE3	Mitigation_NoCCS	3
SSP2_AIMEInvNoCCS2_80NPi_NoCC	JPN	Sec_Ene	2030	11.8157	CGE	CGE3	Mitigation_NoCCS	3
SSP2_AIMEInvNoCCS2_80NPi_NoCC	JPN	Fin_Ene_Res	2030	2.04486	CGE	CGE3	Mitigation_NoCCS	3
SSP2_AIMEInvNoCCS2_80NPi_NoCC	JPN	Fin_Ene_Com	2030	2.26431	CGE	CGE3	Mitigation_NoCCS	3
SSP2_AIMEInvNoCCS2_80NPi_NoCC	JPN	Emi_CO2_Ene	2030	905.743	CGE	CGE3	Mitigation_NoCCS	3
SSP2_AIMEInvNoCCS3_80NPi_NoCC	JPN	Fin_Ene	2030	12.4357	CGE	CGE4	Mitigation_NoCCS	4
SSP2_AIMEInvNoCCS3_80NPi_NoCC	JPN	Prc_Car	2030	174.384	CGE	CGE4	Mitigation_NoCCS	4
SSP2_AIMEInvNoCCS3_80NPi_NoCC	JPN	Prm_Ene	2030	16.5317	CGE	CGE4	Mitigation_NoCCS	4
SSP2_AIMEInvNoCCS3_80NPi_NoCC	JPN	Prm_Ene_Coa	2030	3.3349	CGE	CGE4	Mitigation_NoCCS	4
SSP2_AIMEInvNoCCS3_80NPi_NoCC	JPN	Prm_Ene_Fos	2030	15.0967	CGE	CGE4	Mitigation_NoCCS	4
SSP2_AIMEInvNoCCS3_80NPi_NoCC	JPN	Prm_Ene_Gas	2030	5.25395	CGE	CGE4	Mitigation_NoCCS	4
SSP2_AIMEInvNoCCS3_80NPi_NoCC	JPN	Prm_Ene_Nuc	2030	0.848156	CGE	CGE4	Mitigation_NoCCS	4
SSP2_AIMEInvNoCCS3_80NPi_NoCC	JPN	Prm_Ene_Oil	2030	6.50787	CGE	CGE4	Mitigation_NoCCS	4
SSP2_AIMEInvNoCCS3_80NPi_NoCC	JPN	Sec_Ene_Ele	2030	3.83108	CGE	CGE4	Mitigation_NoCCS	4
SSP2_AIMEInvNoCCS3_80NPi_NoCC	JPN	Sec_Ene_Ele_Bio	2030	0.000772589	CGE	CGE4	Mitigation_NoCCS	4
SSP2_AIMEInvNoCCS3_80NPi_NoCC	JPN	Sec_Ene_Ele_Coa	2030	0.743932	CGE	CGE4	Mitigation_NoCCS	4
SSP2_AIMEInvNoCCS3_80NPi_NoCC	JPN	Sec_Ene_Ele_Gas	2030	1.78613	CGE	CGE4	Mitigation_NoCCS	4
SSP2_AIMEInvNoCCS3_80NPi_NoCC	JPN	Sec_Ene_Ele_Nuc	2030	0.848156	CGE	CGE4	Mitigation_NoCCS	4
SSP2_AIMEInvNoCCS3_80NPi_NoCC	JPN	Sec_Ene_Ele_Oil	2030	0.00470332	CGE	CGE4	Mitigation_NoCCS	4
SSP2_AIMEInvNoCCS3_80NPi_NoCC	JPN	Sec_Ene_Liq	2030	4.98734	CGE	CGE4	Mitigation_NoCCS	4
SSP2_AIMEInvNoCCS3_80NPi_NoCC	JPN	Fin_Ene_Ele	2030	3.48467	CGE	CGE4	Mitigation_NoCCS	4
SSP2_AIMEInvNoCCS3_80NPi_NoCC	JPN	Fin_Ene_Gas	2030	2.52145	CGE	CGE4	Mitigation_NoCCS	4
SSP2_AIMEInvNoCCS3_80NPi_NoCC	JPN	Fin_Ene_Ind	2030	5.28406	CGE	CGE4	Mitigation_NoCCS	4
SSP2_AIMEInvNoCCS3_80NPi_NoCC	JPN	Fin_Ene_Liq	2030	5.2641	CGE	CGE4	Mitigation_NoCCS	4
SSP2_AIMEInvNoCCS3_80NPi_NoCC	JPN	Fin_Ene_Res_and_Com	2030	4.309	CGE	CGE4	Mitigation_NoCCS	4
SSP2_AIMEInvNoCCS3_80NPi_NoCC	JPN	Fin_Ene_Solids	2030	1.13951	CGE	CGE4	Mitigation_NoCCS	4
SSP2_AIMEInvNoCCS3_80NPi_NoCC	JPN	Fin_Ene_Tra	2030	2.69608	CGE	CGE4	Mitigation_NoCCS	4
SSP2_AIMEInvNoCCS3_80NPi_NoCC	JPN	Prm_Ene_Hyd	2030	0.24032	CGE	CGE4	Mitigation_NoCCS	4
SSP2_AIMEInvNoCCS3_80NPi_NoCC	JPN	Prm_Ene_Solar	2030	0.0522399	CGE	CGE4	Mitigation_NoCCS	4
SSP2_AIMEInvNoCCS3_80NPi_NoCC	JPN	Prm_Ene_Win	2030	0.108837	CGE	CGE4	Mitigation_NoCCS	4
SSP2_AIMEInvNoCCS3_80NPi_NoCC	JPN	Sec_Ene	2030	11.817	CGE	CGE4	Mitigation_NoCCS	4
SSP2_AIMEInvNoCCS3_80NPi_NoCC	JPN	Fin_Ene_Res	2030	2.04436	CGE	CGE4	Mitigation_NoCCS	4
SSP2_AIMEInvNoCCS3_80NPi_NoCC	JPN	Fin_Ene_Com	2030	2.26464	CGE	CGE4	Mitigation_NoCCS	4
SSP2_AIMEInvNoCCS3_80NPi_NoCC	JPN	Emi_CO2_Ene	2030	905.648	CGE	CGE4	Mitigation_NoCCS	4
SSP2_AIMEInvNoCCS4_80NPi_NoCC	JPN	Fin_Ene	2030	12.4352	CGE	CGE5	Mitigation_NoCCS	5
SSP2_AIMEInvNoCCS4_80NPi_NoCC	JPN	Prc_Car	2030	174.384	CGE	CGE5	Mitigation_NoCCS	5
SSP2_AIMEInvNoCCS4_80NPi_NoCC	JPN	Prm_Ene	2030	16.5313	CGE	CGE5	Mitigation_NoCCS	5
SSP2_AIMEInvNoCCS4_80NPi_NoCC	JPN	Prm_Ene_Coa	2030	3.33506	CGE	CGE5	Mitigation_NoCCS	5
SSP2_AIMEInvNoCCS4_80NPi_NoCC	JPN	Prm_Ene_Fos	2030	15.0965	CGE	CGE5	Mitigation_NoCCS	5
SSP2_AIMEInvNoCCS4_80NPi_NoCC	JPN	Prm_Ene_Gas	2030	5.25391	CGE	CGE5	Mitigation_NoCCS	5
SSP2_AIMEInvNoCCS4_80NPi_NoCC	JPN	Prm_Ene_Nuc	2030	0.848158	CGE	CGE5	Mitigation_NoCCS	5
SSP2_AIMEInvNoCCS4_80NPi_NoCC	JPN	Prm_Ene_Oil	2030	6.50753	CGE	CGE5	Mitigation_NoCCS	5
SSP2_AIMEInvNoCCS4_80NPi_NoCC	JPN	Sec_Ene_Ele	2030	3.83104	CGE	CGE5	Mitigation_NoCCS	5
SSP2_AIMEInvNoCCS4_80NPi_NoCC	JPN	Sec_Ene_Ele_Bio	2030	0.00077258	CGE	CGE5	Mitigation_NoCCS	5
SSP2_AIMEInvNoCCS4_80NPi_NoCC	JPN	Sec_Ene_Ele_Coa	2030	0.744069	CGE	CGE5	Mitigation_NoCCS	5
SSP2_AIMEInvNoCCS4_80NPi_NoCC	JPN	Sec_Ene_Ele_Gas	2030	1.78614	CGE	CGE5	Mitigation_NoCCS	5
SSP2_AIMEInvNoCCS4_80NPi_NoCC	JPN	Sec_Ene_Ele_Nuc	2030	0.848158	CGE	CGE5	Mitigation_NoCCS	5
SSP2_AIMEInvNoCCS4_80NPi_NoCC	JPN	Sec_Ene_Ele_Oil	2030	0.00470261	CGE	CGE5	Mitigation_NoCCS	5
SSP2_AIMEInvNoCCS4_80NPi_NoCC	JPN	Sec_Ene_Liq	2030	4.98711	CGE	CGE5	Mitigation_NoCCS	5
SSP2_AIMEInvNoCCS4_80NPi_NoCC	JPN	Fin_Ene_Ele	2030	3.48462	CGE	CGE5	Mitigation_NoCCS	5
SSP2_AIMEInvNoCCS4_80NPi_NoCC	JPN	Fin_Ene_Gas	2030	2.52139	CGE	CGE5	Mitigation_NoCCS	5
SSP2_AIMEInvNoCCS4_80NPi_NoCC	JPN	Fin_Ene_Ind	2030	5.28361	CGE	CGE5	Mitigation_NoCCS	5
SSP2_AIMEInvNoCCS4_80NPi_NoCC	JPN	Fin_Ene_Liq	2030	5.26378	CGE	CGE5	Mitigation_NoCCS	5
SSP2_AIMEInvNoCCS4_80NPi_NoCC	JPN	Fin_Ene_Res_and_Com	2030	4.30899	CGE	CGE5	Mitigation_NoCCS	5
SSP2_AIMEInvNoCCS4_80NPi_NoCC	JPN	Fin_Ene_Solids	2030	1.13938	CGE	CGE5	Mitigation_NoCCS	5
SSP2_AIMEInvNoCCS4_80NPi_NoCC	JPN	Fin_Ene_Tra	2030	2.696	CGE	CGE5	Mitigation_NoCCS	5
SSP2_AIMEInvNoCCS4_80NPi_NoCC	JPN	Prm_Ene_Hyd	2030	0.240321	CGE	CGE5	Mitigation_NoCCS	5
SSP2_AIMEInvNoCCS4_80NPi_NoCC	JPN	Prm_Ene_Solar	2030	0.0522397	CGE	CGE5	Mitigation_NoCCS	5
SSP2_AIMEInvNoCCS4_80NPi_NoCC	JPN	Prm_Ene_Win	2030	0.108648	CGE	CGE5	Mitigation_NoCCS	5
SSP2_AIMEInvNoCCS4_80NPi_NoCC	JPN	Sec_Ene	2030	11.8166	CGE	CGE5	Mitigation_NoCCS	5
SSP2_AIMEInvNoCCS4_80NPi_NoCC	JPN	Fin_Ene_Res	2030	2.04438	CGE	CGE5	Mitigation_NoCCS	5
SSP2_AIMEInvNoCCS4_80NPi_NoCC	JPN	Fin_Ene_Com	2030	2.26461	CGE	CGE5	Mitigation_NoCCS	5
SSP2_AIMEInvNoCCS4_80NPi_NoCC	JPN	Emi_CO2_Ene	2030	905.649	CGE	CGE5	Mitigation_NoCCS	5
SSP2_AIMEInvNoCCS_80NPi_NoCC	JPN	Fin_Ene	2030	12.4903	CGE	CGE2	Mitigation_NoCCS	2
SSP2_AIMEInvNoCCS_80NPi_NoCC	JPN	Prc_Car	2030	177.429	CGE	CGE2	Mitigation_NoCCS	2
SSP2_AIMEInvNoCCS_80NPi_NoCC	JPN	Prm_Ene	2030	16.5639	CGE	CGE2	Mitigation_NoCCS	2
SSP2_AIMEInvNoCCS_80NPi_NoCC	JPN	Prm_Ene_Coa	2030	3.31559	CGE	CGE2	Mitigation_NoCCS	2
SSP2_AIMEInvNoCCS_80NPi_NoCC	JPN	Prm_Ene_Fos	2030	15.1179	CGE	CGE2	Mitigation_NoCCS	2
SSP2_AIMEInvNoCCS_80NPi_NoCC	JPN	Prm_Ene_Gas	2030	5.26595	CGE	CGE2	Mitigation_NoCCS	2
SSP2_AIMEInvNoCCS_80NPi_NoCC	JPN	Prm_Ene_Nuc	2030	0.847965	CGE	CGE2	Mitigation_NoCCS	2
SSP2_AIMEInvNoCCS_80NPi_NoCC	JPN	Prm_Ene_Oil	2030	6.5364	CGE	CGE2	Mitigation_NoCCS	2
SSP2_AIMEInvNoCCS_80NPi_NoCC	JPN	Sec_Ene_Ele	2030	3.82234	CGE	CGE2	Mitigation_NoCCS	2
SSP2_AIMEInvNoCCS_80NPi_NoCC	JPN	Sec_Ene_Ele_Bio	2030	0.000770837	CGE	CGE2	Mitigation_NoCCS	2
SSP2_AIMEInvNoCCS_80NPi_NoCC	JPN	Sec_Ene_Ele_Coa	2030	0.725266	CGE	CGE2	Mitigation_NoCCS	2
SSP2_AIMEInvNoCCS_80NPi_NoCC	JPN	Sec_Ene_Ele_Gas	2030	1.78569	CGE	CGE2	Mitigation_NoCCS	2
SSP2_AIMEInvNoCCS_80NPi_NoCC	JPN	Sec_Ene_Ele_Nuc	2030	0.847965	CGE	CGE2	Mitigation_NoCCS	2
SSP2_AIMEInvNoCCS_80NPi_NoCC	JPN	Sec_Ene_Ele_Oil	2030	0.00472877	CGE	CGE2	Mitigation_NoCCS	2
SSP2_AIMEInvNoCCS_80NPi_NoCC	JPN	Sec_Ene_Liq	2030	5.00143	CGE	CGE2	Mitigation_NoCCS	2
SSP2_AIMEInvNoCCS_80NPi_NoCC	JPN	Fin_Ene_Ele	2030	3.47694	CGE	CGE2	Mitigation_NoCCS	2
SSP2_AIMEInvNoCCS_80NPi_NoCC	JPN	Fin_Ene_Gas	2030	2.53184	CGE	CGE2	Mitigation_NoCCS	2
SSP2_AIMEInvNoCCS_80NPi_NoCC	JPN	Fin_Ene_Ind	2030	5.3649	CGE	CGE2	Mitigation_NoCCS	2
SSP2_AIMEInvNoCCS_80NPi_NoCC	JPN	Fin_Ene_Liq	2030	5.2941	CGE	CGE2	Mitigation_NoCCS	2
SSP2_AIMEInvNoCCS_80NPi_NoCC	JPN	Fin_Ene_Res_and_Com	2030	4.28663	CGE	CGE2	Mitigation_NoCCS	2
SSP2_AIMEInvNoCCS_80NPi_NoCC	JPN	Fin_Ene_Solids	2030	1.16154	CGE	CGE2	Mitigation_NoCCS	2
SSP2_AIMEInvNoCCS_80NPi_NoCC	JPN	Fin_Ene_Tra	2030	2.68993	CGE	CGE2	Mitigation_NoCCS	2
SSP2_AIMEInvNoCCS_80NPi_NoCC	JPN	Prm_Ene_Hyd	2030	0.240266	CGE	CGE2	Mitigation_NoCCS	2
SSP2_AIMEInvNoCCS_80NPi_NoCC	JPN	Prm_Ene_Solar	2030	0.0517593	CGE	CGE2	Mitigation_NoCCS	2
SSP2_AIMEInvNoCCS_80NPi_NoCC	JPN	Prm_Ene_Win	2030	0.115322	CGE	CGE2	Mitigation_NoCCS	2
SSP2_AIMEInvNoCCS_80NPi_NoCC	JPN	Sec_Ene	2030	11.8582	CGE	CGE2	Mitigation_NoCCS	2
SSP2_AIMEInvNoCCS_80NPi_NoCC	JPN	Fin_Ene_Res	2030	2.02926	CGE	CGE2	Mitigation_NoCCS	2
SSP2_AIMEInvNoCCS_80NPi_NoCC	JPN	Fin_Ene_Com	2030	2.25737	CGE	CGE2	Mitigation_NoCCS	2
SSP2_AIMEInvNoCCS_80NPi_NoCC	JPN	Emi_CO2_Ene	2030	903.934	CGE	CGE2	Mitigation_NoCCS	2
SSP2_NoCCS_80_NoCC	JPN	Fin_Ene	2030	10.9543	CGE	CGE1	Mitigation_NoCCS	1
SSP2_NoCCS_80_NoCC	JPN	Prc_Car	2030	314.954	CGE	CGE1	Mitigation_NoCCS	1
SSP2_NoCCS_80_NoCC	JPN	Prm_Ene	2030	15.4053	CGE	CGE1	Mitigation_NoCCS	1
SSP2_NoCCS_80_NoCC	JPN	Prm_Ene_Coa	2030	2.06547	CGE	CGE1	Mitigation_NoCCS	1
SSP2_NoCCS_80_NoCC	JPN	Prm_Ene_Fos	2030	11.7608	CGE	CGE1	Mitigation_NoCCS	1
SSP2_NoCCS_80_NoCC	JPN	Prm_Ene_Gas	2030	3.58962	CGE	CGE1	Mitigation_NoCCS	1
SSP2_NoCCS_80_NoCC	JPN	Prm_Ene_Nuc	2030	1.75927	CGE	CGE1	Mitigation_NoCCS	1
SSP2_NoCCS_80_NoCC	JPN	Prm_Ene_Oil	2030	6.10569	CGE	CGE1	Mitigation_NoCCS	1
SSP2_NoCCS_80_NoCC	JPN	Sec_Ene_Ele	2030	5.65514	CGE	CGE1	Mitigation_NoCCS	1
SSP2_NoCCS_80_NoCC	JPN	Sec_Ene_Ele_Bio	2030	0.0983034	CGE	CGE1	Mitigation_NoCCS	1
SSP2_NoCCS_80_NoCC	JPN	Sec_Ene_Ele_Coa	2030	0.680539	CGE	CGE1	Mitigation_NoCCS	1
SSP2_NoCCS_80_NoCC	JPN	Sec_Ene_Ele_Gas	2030	1.42622	CGE	CGE1	Mitigation_NoCCS	1
SSP2_NoCCS_80_NoCC	JPN	Sec_Ene_Ele_Nuc	2030	1.75927	CGE	CGE1	Mitigation_NoCCS	1
SSP2_NoCCS_80_NoCC	JPN	Sec_Ene_Ele_Oil	2030	0.440454	CGE	CGE1	Mitigation_NoCCS	1
SSP2_NoCCS_80_NoCC	JPN	Sec_Ene_Liq	2030	4.28883	CGE	CGE1	Mitigation_NoCCS	1
SSP2_NoCCS_80_NoCC	JPN	Fin_Ene_Ele	2030	5.16972	CGE	CGE1	Mitigation_NoCCS	1
SSP2_NoCCS_80_NoCC	JPN	Fin_Ene_Gas	2030	1.40022	CGE	CGE1	Mitigation_NoCCS	1
SSP2_NoCCS_80_NoCC	JPN	Fin_Ene_Ind	2030	3.72705	CGE	CGE1	Mitigation_NoCCS	1
SSP2_NoCCS_80_NoCC	JPN	Fin_Ene_Liq	2030	4.19582	CGE	CGE1	Mitigation_NoCCS	1
SSP2_NoCCS_80_NoCC	JPN	Fin_Ene_Res_and_Com	2030	4.45671	CGE	CGE1	Mitigation_NoCCS	1
SSP2_NoCCS_80_NoCC	JPN	Fin_Ene_Solids	2030	0.117235	CGE	CGE1	Mitigation_NoCCS	1
SSP2_NoCCS_80_NoCC	JPN	Fin_Ene_Tra	2030	2.66224	CGE	CGE1	Mitigation_NoCCS	1
SSP2_NoCCS_80_NoCC	JPN	Prm_Ene_Hyd	2030	0.409733	CGE	CGE1	Mitigation_NoCCS	1
SSP2_NoCCS_80_NoCC	JPN	Prm_Ene_Solar	2030	0.341571	CGE	CGE1	Mitigation_NoCCS	1
SSP2_NoCCS_80_NoCC	JPN	Prm_Ene_Win	2030	0.48293	CGE	CGE1	Mitigation_NoCCS	1
SSP2_NoCCS_80_NoCC	JPN	Sec_Ene	2030	10.9298	CGE	CGE1	Mitigation_NoCCS	1
SSP2_NoCCS_80_NoCC	JPN	Fin_Ene_Res	2030	2.19136	CGE	CGE1	Mitigation_NoCCS	1
SSP2_NoCCS_80_NoCC	JPN	Fin_Ene_Com	2030	2.26535	CGE	CGE1	Mitigation_NoCCS	1
SSP2_NoCCS_80_NoCC	JPN	Emi_CO2_Ene	2030	730.761	CGE	CGE1	Mitigation_NoCCS	1
Mitigation_NoCCS	JPN	Emi_CO2_Ene	2030	929.75	Enduse	Enduse1	Mitigation_NoCCS	1
Mitigation_NoCCS	JPN	Fin_Ene	2030	12.7092	Enduse	Enduse1	Mitigation_NoCCS	1
Mitigation_NoCCS	JPN	Fin_Ene_Com	2030	2.28252	Enduse	Enduse1	Mitigation_NoCCS	1
Mitigation_NoCCS	JPN	Fin_Ene_Ele	2030	3.46359	Enduse	Enduse1	Mitigation_NoCCS	1
Mitigation_NoCCS	JPN	Fin_Ene_Gas	2030	2.3127	Enduse	Enduse1	Mitigation_NoCCS	1
Mitigation_NoCCS	JPN	Fin_Ene_Ind	2030	5.59249	Enduse	Enduse1	Mitigation_NoCCS	1
Mitigation_NoCCS	JPN	Fin_Ene_Liq	2030	5.58071	Enduse	Enduse1	Mitigation_NoCCS	1
Mitigation_NoCCS	JPN	Fin_Ene_Res	2030	2.06164	Enduse	Enduse1	Mitigation_NoCCS	1
Mitigation_NoCCS	JPN	Fin_Ene_Res_and_Com	2030	4.34417	Enduse	Enduse1	Mitigation_NoCCS	1
Mitigation_NoCCS	JPN	Fin_Ene_Solids	2030	1.20466	Enduse	Enduse1	Mitigation_NoCCS	1
Mitigation_NoCCS	JPN	Fin_Ene_Tra	2030	2.73853	Enduse	Enduse1	Mitigation_NoCCS	1
Mitigation_NoCCS	JPN	Prc_Car	2030	177.429	Enduse	Enduse1	Mitigation_NoCCS	1
Mitigation_NoCCS	JPN	Prm_Ene	2030	16.899	Enduse	Enduse1	Mitigation_NoCCS	1
Mitigation_NoCCS	JPN	Prm_Ene_Coa	2030	3.72536	Enduse	Enduse1	Mitigation_NoCCS	1
Mitigation_NoCCS	JPN	Prm_Ene_Fos	2030	15.3748	Enduse	Enduse1	Mitigation_NoCCS	1
Mitigation_NoCCS	JPN	Prm_Ene_Gas	2030	5.26569	Enduse	Enduse1	Mitigation_NoCCS	1
Mitigation_NoCCS	JPN	Prm_Ene_Hyd	2030	0.236748	Enduse	Enduse1	Mitigation_NoCCS	1
Mitigation_NoCCS	JPN	Prm_Ene_Nuc	2030	0.869004	Enduse	Enduse1	Mitigation_NoCCS	1
Mitigation_NoCCS	JPN	Prm_Ene_Oil	2030	6.38378	Enduse	Enduse1	Mitigation_NoCCS	1
Mitigation_NoCCS	JPN	Prm_Ene_Solar	2030	0.0508993	Enduse	Enduse1	Mitigation_NoCCS	1
Mitigation_NoCCS	JPN	Prm_Ene_Win	2030	0.113406	Enduse	Enduse1	Mitigation_NoCCS	1
Mitigation_NoCCS	JPN	Sec_Ene	2030	13.3255	Enduse	Enduse1	Mitigation_NoCCS	1
Mitigation_NoCCS	JPN	Sec_Ene_Ele	2030	3.70277	Enduse	Enduse1	Mitigation_NoCCS	1
Mitigation_NoCCS	JPN	Sec_Ene_Ele_Bio	2030	NA	Enduse	Enduse1	Mitigation_NoCCS	1
Mitigation_NoCCS	JPN	Sec_Ene_Ele_Coa	2030	0.713562	Enduse	Enduse1	Mitigation_NoCCS	1
Mitigation_NoCCS	JPN	Sec_Ene_Ele_Gas	2030	1.75249	Enduse	Enduse1	Mitigation_NoCCS	1
Mitigation_NoCCS	JPN	Sec_Ene_Ele_Nuc	2030	0.833871	Enduse	Enduse1	Mitigation_NoCCS	1
Mitigation_NoCCS	JPN	Sec_Ene_Ele_Oil	2030	0.00297843	Enduse	Enduse1	Mitigation_NoCCS	1
Mitigation_NoCCS	JPN	Sec_Ene_Liq	2030	5.58071	Enduse	Enduse1	Mitigation_NoCCS	1
Mitigation2_NoCCS	JPN	Emi_CO2_Ene	2030	929.752	Enduse	Enduse2	Mitigation_NoCCS	2
Mitigation2_NoCCS	JPN	Fin_Ene	2030	12.6497	Enduse	Enduse2	Mitigation_NoCCS	2
Mitigation2_NoCCS	JPN	Fin_Ene_Com	2030	2.28951	Enduse	Enduse2	Mitigation_NoCCS	2
Mitigation2_NoCCS	JPN	Fin_Ene_Ele	2030	3.47001	Enduse	Enduse2	Mitigation_NoCCS	2
Mitigation2_NoCCS	JPN	Fin_Ene_Gas	2030	2.29718	Enduse	Enduse2	Mitigation_NoCCS	2
Mitigation2_NoCCS	JPN	Fin_Ene_Ind	2030	5.50525	Enduse	Enduse2	Mitigation_NoCCS	2
Mitigation2_NoCCS	JPN	Fin_Ene_Liq	2030	5.55259	Enduse	Enduse2	Mitigation_NoCCS	2
Mitigation2_NoCCS	JPN	Fin_Ene_Res	2030	2.07726	Enduse	Enduse2	Mitigation_NoCCS	2
Mitigation2_NoCCS	JPN	Fin_Ene_Res_and_Com	2030	4.36677	Enduse	Enduse2	Mitigation_NoCCS	2
Mitigation2_NoCCS	JPN	Fin_Ene_Solids	2030	1.18133	Enduse	Enduse2	Mitigation_NoCCS	2
Mitigation2_NoCCS	JPN	Fin_Ene_Tra	2030	2.74421	Enduse	Enduse2	Mitigation_NoCCS	2
Mitigation2_NoCCS	JPN	Prc_Car	2030	173.781	Enduse	Enduse2	Mitigation_NoCCS	2
Mitigation2_NoCCS	JPN	Prm_Ene	2030	16.8499	Enduse	Enduse2	Mitigation_NoCCS	2
Mitigation2_NoCCS	JPN	Prm_Ene_Coa	2030	3.73169	Enduse	Enduse2	Mitigation_NoCCS	2
Mitigation2_NoCCS	JPN	Prm_Ene_Fos	2030	15.3382	Enduse	Enduse2	Mitigation_NoCCS	2
Mitigation2_NoCCS	JPN	Prm_Ene_Gas	2030	5.25847	Enduse	Enduse2	Mitigation_NoCCS	2
Mitigation2_NoCCS	JPN	Prm_Ene_Hyd	2030	0.236748	Enduse	Enduse2	Mitigation_NoCCS	2
Mitigation2_NoCCS	JPN	Prm_Ene_Nuc	2030	0.869004	Enduse	Enduse2	Mitigation_NoCCS	2
Mitigation2_NoCCS	JPN	Prm_Ene_Oil	2030	6.348	Enduse	Enduse2	Mitigation_NoCCS	2
Mitigation2_NoCCS	JPN	Prm_Ene_Solar	2030	0.0513558	Enduse	Enduse2	Mitigation_NoCCS	2
Mitigation2_NoCCS	JPN	Prm_Ene_Win	2030	0.106488	Enduse	Enduse2	Mitigation_NoCCS	2
Mitigation2_NoCCS	JPN	Sec_Ene	2030	13.2552	Enduse	Enduse2	Mitigation_NoCCS	2
Mitigation2_NoCCS	JPN	Sec_Ene_Ele	2030	3.70952	Enduse	Enduse2	Mitigation_NoCCS	2
Mitigation2_NoCCS	JPN	Sec_Ene_Ele_Bio	2030	NA	Enduse	Enduse2	Mitigation_NoCCS	2
Mitigation2_NoCCS	JPN	Sec_Ene_Ele_Coa	2030	0.733011	Enduse	Enduse2	Mitigation_NoCCS	2
Mitigation2_NoCCS	JPN	Sec_Ene_Ele_Gas	2030	1.75087	Enduse	Enduse2	Mitigation_NoCCS	2
Mitigation2_NoCCS	JPN	Sec_Ene_Ele_Nuc	2030	0.833871	Enduse	Enduse2	Mitigation_NoCCS	2
Mitigation2_NoCCS	JPN	Sec_Ene_Ele_Oil	2030	0.00289342	Enduse	Enduse2	Mitigation_NoCCS	2
Mitigation2_NoCCS	JPN	Sec_Ene_Liq	2030	5.55259	Enduse	Enduse2	Mitigation_NoCCS	2
Mitigation3_NoCCS	JPN	Emi_CO2_Ene	2030	929.752	Enduse	Enduse3	Mitigation_NoCCS	3
Mitigation3_NoCCS	JPN	Fin_Ene	2030	12.6534	Enduse	Enduse3	Mitigation_NoCCS	3
Mitigation3_NoCCS	JPN	Fin_Ene_Com	2030	2.28984	Enduse	Enduse3	Mitigation_NoCCS	3
Mitigation3_NoCCS	JPN	Fin_Ene_Ele	2030	3.46985	Enduse	Enduse3	Mitigation_NoCCS	3
Mitigation3_NoCCS	JPN	Fin_Ene_Gas	2030	2.29777	Enduse	Enduse3	Mitigation_NoCCS	3
Mitigation3_NoCCS	JPN	Fin_Ene_Ind	2030	5.50859	Enduse	Enduse3	Mitigation_NoCCS	3
Mitigation3_NoCCS	JPN	Fin_Ene_Liq	2030	5.55485	Enduse	Enduse3	Mitigation_NoCCS	3
Mitigation3_NoCCS	JPN	Fin_Ene_Res	2030	2.07677	Enduse	Enduse3	Mitigation_NoCCS	3
Mitigation3_NoCCS	JPN	Fin_Ene_Res_and_Com	2030	4.36661	Enduse	Enduse3	Mitigation_NoCCS	3
Mitigation3_NoCCS	JPN	Fin_Ene_Solids	2030	1.1823	Enduse	Enduse3	Mitigation_NoCCS	3
Mitigation3_NoCCS	JPN	Fin_Ene_Tra	2030	2.74471	Enduse	Enduse3	Mitigation_NoCCS	3
Mitigation3_NoCCS	JPN	Prc_Car	2030	174.384	Enduse	Enduse3	Mitigation_NoCCS	3
Mitigation3_NoCCS	JPN	Prm_Ene	2030	16.8529	Enduse	Enduse3	Mitigation_NoCCS	3
Mitigation3_NoCCS	JPN	Prm_Ene_Coa	2030	3.73015	Enduse	Enduse3	Mitigation_NoCCS	3
Mitigation3_NoCCS	JPN	Prm_Ene_Fos	2030	15.3406	Enduse	Enduse3	Mitigation_NoCCS	3
Mitigation3_NoCCS	JPN	Prm_Ene_Gas	2030	5.25982	Enduse	Enduse3	Mitigation_NoCCS	3
Mitigation3_NoCCS	JPN	Prm_Ene_Hyd	2030	0.236748	Enduse	Enduse3	Mitigation_NoCCS	3
Mitigation3_NoCCS	JPN	Prm_Ene_Nuc	2030	0.869004	Enduse	Enduse3	Mitigation_NoCCS	3
Mitigation3_NoCCS	JPN	Prm_Ene_Oil	2030	6.35059	Enduse	Enduse3	Mitigation_NoCCS	3
Mitigation3_NoCCS	JPN	Prm_Ene_Solar	2030	0.0513605	Enduse	Enduse3	Mitigation_NoCCS	3
Mitigation3_NoCCS	JPN	Prm_Ene_Win	2030	0.107005	Enduse	Enduse3	Mitigation_NoCCS	3
Mitigation3_NoCCS	JPN	Sec_Ene	2030	13.2594	Enduse	Enduse3	Mitigation_NoCCS	3
Mitigation3_NoCCS	JPN	Sec_Ene_Ele	2030	3.70937	Enduse	Enduse3	Mitigation_NoCCS	3
Mitigation3_NoCCS	JPN	Sec_Ene_Ele_Bio	2030	NA	Enduse	Enduse3	Mitigation_NoCCS	3
Mitigation3_NoCCS	JPN	Sec_Ene_Ele_Coa	2030	0.731761	Enduse	Enduse3	Mitigation_NoCCS	3
Mitigation3_NoCCS	JPN	Sec_Ene_Ele_Gas	2030	1.75146	Enduse	Enduse3	Mitigation_NoCCS	3
Mitigation3_NoCCS	JPN	Sec_Ene_Ele_Nuc	2030	0.833871	Enduse	Enduse3	Mitigation_NoCCS	3
Mitigation3_NoCCS	JPN	Sec_Ene_Ele_Oil	2030	0.00290051	Enduse	Enduse3	Mitigation_NoCCS	3
Mitigation3_NoCCS	JPN	Sec_Ene_Liq	2030	5.55485	Enduse	Enduse3	Mitigation_NoCCS	3
Mitigation4_NoCCS	JPN	Emi_CO2_Ene	2030	929.752	Enduse	Enduse4	Mitigation_NoCCS	4
Mitigation4_NoCCS	JPN	Fin_Ene	2030	12.6529	Enduse	Enduse4	Mitigation_NoCCS	4
Mitigation4_NoCCS	JPN	Fin_Ene_Com	2030	2.28981	Enduse	Enduse4	Mitigation_NoCCS	4
Mitigation4_NoCCS	JPN	Fin_Ene_Ele	2030	3.4698	Enduse	Enduse4	Mitigation_NoCCS	4
Mitigation4_NoCCS	JPN	Fin_Ene_Gas	2030	2.2977	Enduse	Enduse4	Mitigation_NoCCS	4
Mitigation4_NoCCS	JPN	Fin_Ene_Ind	2030	5.50812	Enduse	Enduse4	Mitigation_NoCCS	4
Mitigation4_NoCCS	JPN	Fin_Ene_Liq	2030	5.55454	Enduse	Enduse4	Mitigation_NoCCS	4
Mitigation4_NoCCS	JPN	Fin_Ene_Res	2030	2.07679	Enduse	Enduse4	Mitigation_NoCCS	4
Mitigation4_NoCCS	JPN	Fin_Ene_Res_and_Com	2030	4.3666	Enduse	Enduse4	Mitigation_NoCCS	4
Mitigation4_NoCCS	JPN	Fin_Ene_Solids	2030	1.18217	Enduse	Enduse4	Mitigation_NoCCS	4
Mitigation4_NoCCS	JPN	Fin_Ene_Tra	2030	2.74463	Enduse	Enduse4	Mitigation_NoCCS	4
Mitigation4_NoCCS	JPN	Prc_Car	2030	174.384	Enduse	Enduse4	Mitigation_NoCCS	4
Mitigation4_NoCCS	JPN	Prm_Ene	2030	16.8525	Enduse	Enduse4	Mitigation_NoCCS	4
Mitigation4_NoCCS	JPN	Prm_Ene_Coa	2030	3.73028	Enduse	Enduse4	Mitigation_NoCCS	4
Mitigation4_NoCCS	JPN	Prm_Ene_Fos	2030	15.3403	Enduse	Enduse4	Mitigation_NoCCS	4
Mitigation4_NoCCS	JPN	Prm_Ene_Gas	2030	5.2598	Enduse	Enduse4	Mitigation_NoCCS	4
Mitigation4_NoCCS	JPN	Prm_Ene_Hyd	2030	0.236748	Enduse	Enduse4	Mitigation_NoCCS	4
Mitigation4_NoCCS	JPN	Prm_Ene_Nuc	2030	0.869004	Enduse	Enduse4	Mitigation_NoCCS	4
Mitigation4_NoCCS	JPN	Prm_Ene_Oil	2030	6.35025	Enduse	Enduse4	Mitigation_NoCCS	4
Mitigation4_NoCCS	JPN	Prm_Ene_Solar	2030	0.0513602	Enduse	Enduse4	Mitigation_NoCCS	4
Mitigation4_NoCCS	JPN	Prm_Ene_Win	2030	0.106819	Enduse	Enduse4	Mitigation_NoCCS	4
Mitigation4_NoCCS	JPN	Sec_Ene	2030	13.2588	Enduse	Enduse4	Mitigation_NoCCS	4
Mitigation4_NoCCS	JPN	Sec_Ene_Ele	2030	3.70932	Enduse	Enduse4	Mitigation_NoCCS	4
Mitigation4_NoCCS	JPN	Sec_Ene_Ele_Bio	2030	NA	Enduse	Enduse4	Mitigation_NoCCS	4
Mitigation4_NoCCS	JPN	Sec_Ene_Ele_Coa	2030	0.731894	Enduse	Enduse4	Mitigation_NoCCS	4
Mitigation4_NoCCS	JPN	Sec_Ene_Ele_Gas	2030	1.75146	Enduse	Enduse4	Mitigation_NoCCS	4
Mitigation4_NoCCS	JPN	Sec_Ene_Ele_Nuc	2030	0.833871	Enduse	Enduse4	Mitigation_NoCCS	4
Mitigation4_NoCCS	JPN	Sec_Ene_Ele_Oil	2030	0.00289981	Enduse	Enduse4	Mitigation_NoCCS	4
Mitigation4_NoCCS	JPN	Sec_Ene_Liq	2030	5.55454	Enduse	Enduse4	Mitigation_NoCCS	4
Mitigation5_NoCCS	JPN	Emi_CO2_Ene	2030	936.417	Enduse	Enduse5	Mitigation_NoCCS	5
Mitigation5_NoCCS	JPN	Fin_Ene	2030	12.6788	Enduse	Enduse5	Mitigation_NoCCS	5
Mitigation5_NoCCS	JPN	Fin_Ene_Com	2030	2.30322	Enduse	Enduse5	Mitigation_NoCCS	5
Mitigation5_NoCCS	JPN	Fin_Ene_Ele	2030	3.47369	Enduse	Enduse5	Mitigation_NoCCS	5
Mitigation5_NoCCS	JPN	Fin_Ene_Gas	2030	2.29548	Enduse	Enduse5	Mitigation_NoCCS	5
Mitigation5_NoCCS	JPN	Fin_Ene_Ind	2030	5.5057	Enduse	Enduse5	Mitigation_NoCCS	5
Mitigation5_NoCCS	JPN	Fin_Ene_Liq	2030	5.5662	Enduse	Enduse5	Mitigation_NoCCS	5
Mitigation5_NoCCS	JPN	Fin_Ene_Res	2030	2.07717	Enduse	Enduse5	Mitigation_NoCCS	5
Mitigation5_NoCCS	JPN	Fin_Ene_Res_and_Com	2030	4.38039	Enduse	Enduse5	Mitigation_NoCCS	5
Mitigation5_NoCCS	JPN	Fin_Ene_Solids	2030	1.19602	Enduse	Enduse5	Mitigation_NoCCS	5
Mitigation5_NoCCS	JPN	Fin_Ene_Tra	2030	2.75931	Enduse	Enduse5	Mitigation_NoCCS	5
Mitigation5_NoCCS	JPN	Prc_Car	2030	195.123	Enduse	Enduse5	Mitigation_NoCCS	5
Mitigation5_NoCCS	JPN	Prm_Ene	2030	16.8781	Enduse	Enduse5	Mitigation_NoCCS	5
Mitigation5_NoCCS	JPN	Prm_Ene_Coa	2030	3.8757	Enduse	Enduse5	Mitigation_NoCCS	5
Mitigation5_NoCCS	JPN	Prm_Ene_Fos	2030	15.3508	Enduse	Enduse5	Mitigation_NoCCS	5
Mitigation5_NoCCS	JPN	Prm_Ene_Gas	2030	5.123	Enduse	Enduse5	Mitigation_NoCCS	5
Mitigation5_NoCCS	JPN	Prm_Ene_Hyd	2030	0.236757	Enduse	Enduse5	Mitigation_NoCCS	5
Mitigation5_NoCCS	JPN	Prm_Ene_Nuc	2030	0.869004	Enduse	Enduse5	Mitigation_NoCCS	5
Mitigation5_NoCCS	JPN	Prm_Ene_Oil	2030	6.35211	Enduse	Enduse5	Mitigation_NoCCS	5
Mitigation5_NoCCS	JPN	Prm_Ene_Solar	2030	0.0775345	Enduse	Enduse5	Mitigation_NoCCS	5
Mitigation5_NoCCS	JPN	Prm_Ene_Win	2030	0.0965409	Enduse	Enduse5	Mitigation_NoCCS	5
Mitigation5_NoCCS	JPN	Sec_Ene	2030	13.2845	Enduse	Enduse5	Mitigation_NoCCS	5
Mitigation5_NoCCS	JPN	Sec_Ene_Ele	2030	3.71202	Enduse	Enduse5	Mitigation_NoCCS	5
Mitigation5_NoCCS	JPN	Sec_Ene_Ele_Bio	2030	NA	Enduse	Enduse5	Mitigation_NoCCS	5
Mitigation5_NoCCS	JPN	Sec_Ene_Ele_Coa	2030	0.782909	Enduse	Enduse5	Mitigation_NoCCS	5
Mitigation5_NoCCS	JPN	Sec_Ene_Ele_Gas	2030	1.68677	Enduse	Enduse5	Mitigation_NoCCS	5
Mitigation5_NoCCS	JPN	Sec_Ene_Ele_Nuc	2030	0.833871	Enduse	Enduse5	Mitigation_NoCCS	5
Mitigation5_NoCCS	JPN	Sec_Ene_Ele_Oil	2030	0.00055519	Enduse	Enduse5	Mitigation_NoCCS	5
Mitigation5_NoCCS	JPN	Sec_Ene_Liq	2030	5.5662	Enduse	Enduse5	Mitigation_NoCCS	5

## Sheet: Fig S14
SCENARIO	REMF	Variable	Y	Value	MODEL	Model	CLP	Iteration
SSP2_AIMEInvNoNuc2_80NPi_NoCC	JPN	Fin_Ene	2030	12.0959	CGE	CGE3	Mitigation_NoNuc	3
SSP2_AIMEInvNoNuc2_80NPi_NoCC	JPN	Prc_Car	2030	307.885	CGE	CGE3	Mitigation_NoNuc	3
SSP2_AIMEInvNoNuc2_80NPi_NoCC	JPN	Prm_Ene	2030	16.3601	CGE	CGE3	Mitigation_NoNuc	3
SSP2_AIMEInvNoNuc2_80NPi_NoCC	JPN	Prm_Ene_Coa	2030	3.44094	CGE	CGE3	Mitigation_NoNuc	3
SSP2_AIMEInvNoNuc2_80NPi_NoCC	JPN	Prm_Ene_Fos	2030	15.3821	CGE	CGE3	Mitigation_NoNuc	3
SSP2_AIMEInvNoNuc2_80NPi_NoCC	JPN	Prm_Ene_Gas	2030	5.60308	CGE	CGE3	Mitigation_NoNuc	3
SSP2_AIMEInvNoNuc2_80NPi_NoCC	JPN	Prm_Ene_Nuc	2030	0.000362417	CGE	CGE3	Mitigation_NoNuc	3
SSP2_AIMEInvNoNuc2_80NPi_NoCC	JPN	Prm_Ene_Oil	2030	6.33805	CGE	CGE3	Mitigation_NoNuc	3
SSP2_AIMEInvNoNuc2_80NPi_NoCC	JPN	Sec_Ene_Ele	2030	3.59153	CGE	CGE3	Mitigation_NoNuc	3
SSP2_AIMEInvNoNuc2_80NPi_NoCC	JPN	Sec_Ene_Ele_Bio	2030	0.000724835	CGE	CGE3	Mitigation_NoNuc	3
SSP2_AIMEInvNoNuc2_80NPi_NoCC	JPN	Sec_Ene_Ele_Coa	2030	0.828203	CGE	CGE3	Mitigation_NoNuc	3
SSP2_AIMEInvNoNuc2_80NPi_NoCC	JPN	Sec_Ene_Ele_Gas	2030	1.9294	CGE	CGE3	Mitigation_NoNuc	3
SSP2_AIMEInvNoNuc2_80NPi_NoCC	JPN	Sec_Ene_Ele_Nuc	2030	0.000362417	CGE	CGE3	Mitigation_NoNuc	3
SSP2_AIMEInvNoNuc2_80NPi_NoCC	JPN	Sec_Ene_Ele_Oil	2030	0.00124993	CGE	CGE3	Mitigation_NoNuc	3
SSP2_AIMEInvNoNuc2_80NPi_NoCC	JPN	Sec_Ene_Liq	2030	4.62166	CGE	CGE3	Mitigation_NoNuc	3
SSP2_AIMEInvNoNuc2_80NPi_NoCC	JPN	Fin_Ene_Ele	2030	3.28444	CGE	CGE3	Mitigation_NoNuc	3
SSP2_AIMEInvNoNuc2_80NPi_NoCC	JPN	Fin_Ene_Gas	2030	2.53822	CGE	CGE3	Mitigation_NoNuc	3
SSP2_AIMEInvNoNuc2_80NPi_NoCC	JPN	Fin_Ene_Ind	2030	5.2022	CGE	CGE3	Mitigation_NoNuc	3
SSP2_AIMEInvNoNuc2_80NPi_NoCC	JPN	Fin_Ene_Liq	2030	5.15931	CGE	CGE3	Mitigation_NoNuc	3
SSP2_AIMEInvNoNuc2_80NPi_NoCC	JPN	Fin_Ene_Res_and_Com	2030	4.16872	CGE	CGE3	Mitigation_NoNuc	3
SSP2_AIMEInvNoNuc2_80NPi_NoCC	JPN	Fin_Ene_Solids	2030	1.08942	CGE	CGE3	Mitigation_NoNuc	3
SSP2_AIMEInvNoNuc2_80NPi_NoCC	JPN	Fin_Ene_Tra	2030	2.58184	CGE	CGE3	Mitigation_NoNuc	3
SSP2_AIMEInvNoNuc2_80NPi_NoCC	JPN	Prm_Ene_Hyd	2030	0.266616	CGE	CGE3	Mitigation_NoNuc	3
SSP2_AIMEInvNoNuc2_80NPi_NoCC	JPN	Prm_Ene_Solar	2030	0.316381	CGE	CGE3	Mitigation_NoNuc	3
SSP2_AIMEInvNoNuc2_80NPi_NoCC	JPN	Prm_Ene_Win	2030	0.190678	CGE	CGE3	Mitigation_NoNuc	3
SSP2_AIMEInvNoNuc2_80NPi_NoCC	JPN	Sec_Ene	2030	11.2285	CGE	CGE3	Mitigation_NoNuc	3
SSP2_AIMEInvNoNuc2_80NPi_NoCC	JPN	Fin_Ene_Res	2030	1.95161	CGE	CGE3	Mitigation_NoNuc	3
SSP2_AIMEInvNoNuc2_80NPi_NoCC	JPN	Fin_Ene_Com	2030	2.21711	CGE	CGE3	Mitigation_NoNuc	3
SSP2_AIMEInvNoNuc2_80NPi_NoCC	JPN	Emi_CO2_Ene	2030	886.975	CGE	CGE3	Mitigation_NoNuc	3
SSP2_AIMEInvNoNuc3_80NPi_NoCC	JPN	Fin_Ene	2030	12.107	CGE	CGE4	Mitigation_NoNuc	4
SSP2_AIMEInvNoNuc3_80NPi_NoCC	JPN	Prc_Car	2030	335.877	CGE	CGE4	Mitigation_NoNuc	4
SSP2_AIMEInvNoNuc3_80NPi_NoCC	JPN	Prm_Ene	2030	16.3435	CGE	CGE4	Mitigation_NoNuc	4
SSP2_AIMEInvNoNuc3_80NPi_NoCC	JPN	Prm_Ene_Coa	2030	3.41311	CGE	CGE4	Mitigation_NoNuc	4
SSP2_AIMEInvNoNuc3_80NPi_NoCC	JPN	Prm_Ene_Fos	2030	15.3293	CGE	CGE4	Mitigation_NoNuc	4
SSP2_AIMEInvNoNuc3_80NPi_NoCC	JPN	Prm_Ene_Gas	2030	5.61638	CGE	CGE4	Mitigation_NoNuc	4
SSP2_AIMEInvNoNuc3_80NPi_NoCC	JPN	Prm_Ene_Nuc	2030	0.000363532	CGE	CGE4	Mitigation_NoNuc	4
SSP2_AIMEInvNoNuc3_80NPi_NoCC	JPN	Prm_Ene_Oil	2030	6.29983	CGE	CGE4	Mitigation_NoNuc	4
SSP2_AIMEInvNoNuc3_80NPi_NoCC	JPN	Sec_Ene_Ele	2030	3.60294	CGE	CGE4	Mitigation_NoNuc	4
SSP2_AIMEInvNoNuc3_80NPi_NoCC	JPN	Sec_Ene_Ele_Bio	2030	0.000727064	CGE	CGE4	Mitigation_NoNuc	4
SSP2_AIMEInvNoNuc3_80NPi_NoCC	JPN	Sec_Ene_Ele_Coa	2030	0.808584	CGE	CGE4	Mitigation_NoNuc	4
SSP2_AIMEInvNoNuc3_80NPi_NoCC	JPN	Sec_Ene_Ele_Gas	2030	1.92986	CGE	CGE4	Mitigation_NoNuc	4
SSP2_AIMEInvNoNuc3_80NPi_NoCC	JPN	Sec_Ene_Ele_Nuc	2030	0.000363532	CGE	CGE4	Mitigation_NoNuc	4
SSP2_AIMEInvNoNuc3_80NPi_NoCC	JPN	Sec_Ene_Ele_Oil	2030	0.00148337	CGE	CGE4	Mitigation_NoNuc	4
SSP2_AIMEInvNoNuc3_80NPi_NoCC	JPN	Sec_Ene_Liq	2030	4.57184	CGE	CGE4	Mitigation_NoNuc	4
SSP2_AIMEInvNoNuc3_80NPi_NoCC	JPN	Fin_Ene_Ele	2030	3.29607	CGE	CGE4	Mitigation_NoNuc	4
SSP2_AIMEInvNoNuc3_80NPi_NoCC	JPN	Fin_Ene_Gas	2030	2.54808	CGE	CGE4	Mitigation_NoNuc	4
SSP2_AIMEInvNoNuc3_80NPi_NoCC	JPN	Fin_Ene_Ind	2030	5.21491	CGE	CGE4	Mitigation_NoNuc	4
SSP2_AIMEInvNoNuc3_80NPi_NoCC	JPN	Fin_Ene_Liq	2030	5.12622	CGE	CGE4	Mitigation_NoNuc	4
SSP2_AIMEInvNoNuc3_80NPi_NoCC	JPN	Fin_Ene_Res_and_Com	2030	4.16487	CGE	CGE4	Mitigation_NoNuc	4
SSP2_AIMEInvNoNuc3_80NPi_NoCC	JPN	Fin_Ene_Solids	2030	1.11212	CGE	CGE4	Mitigation_NoNuc	4
SSP2_AIMEInvNoNuc3_80NPi_NoCC	JPN	Fin_Ene_Tra	2030	2.58412	CGE	CGE4	Mitigation_NoNuc	4
SSP2_AIMEInvNoNuc3_80NPi_NoCC	JPN	Prm_Ene_Hyd	2030	0.267401	CGE	CGE4	Mitigation_NoNuc	4
SSP2_AIMEInvNoNuc3_80NPi_NoCC	JPN	Prm_Ene_Solar	2030	0.337892	CGE	CGE4	Mitigation_NoNuc	4
SSP2_AIMEInvNoNuc3_80NPi_NoCC	JPN	Prm_Ene_Win	2030	0.198478	CGE	CGE4	Mitigation_NoNuc	4
SSP2_AIMEInvNoNuc3_80NPi_NoCC	JPN	Sec_Ene	2030	11.2261	CGE	CGE4	Mitigation_NoNuc	4
SSP2_AIMEInvNoNuc3_80NPi_NoCC	JPN	Fin_Ene_Res	2030	1.95067	CGE	CGE4	Mitigation_NoNuc	4
SSP2_AIMEInvNoNuc3_80NPi_NoCC	JPN	Fin_Ene_Com	2030	2.21419	CGE	CGE4	Mitigation_NoNuc	4
SSP2_AIMEInvNoNuc3_80NPi_NoCC	JPN	Emi_CO2_Ene	2030	876.522	CGE	CGE4	Mitigation_NoNuc	4
SSP2_AIMEInvNoNuc4_80NPi_NoCC	JPN	Fin_Ene	2030	12.1067	CGE	CGE5	Mitigation_NoNuc	5
SSP2_AIMEInvNoNuc4_80NPi_NoCC	JPN	Prc_Car	2030	336.257	CGE	CGE5	Mitigation_NoNuc	5
SSP2_AIMEInvNoNuc4_80NPi_NoCC	JPN	Prm_Ene	2030	16.3447	CGE	CGE5	Mitigation_NoNuc	5
SSP2_AIMEInvNoNuc4_80NPi_NoCC	JPN	Prm_Ene_Coa	2030	3.41565	CGE	CGE5	Mitigation_NoNuc	5
SSP2_AIMEInvNoNuc4_80NPi_NoCC	JPN	Prm_Ene_Fos	2030	15.3305	CGE	CGE5	Mitigation_NoNuc	5
SSP2_AIMEInvNoNuc4_80NPi_NoCC	JPN	Prm_Ene_Gas	2030	5.61675	CGE	CGE5	Mitigation_NoNuc	5
SSP2_AIMEInvNoNuc4_80NPi_NoCC	JPN	Prm_Ene_Nuc	2030	0.000363713	CGE	CGE5	Mitigation_NoNuc	5
SSP2_AIMEInvNoNuc4_80NPi_NoCC	JPN	Prm_Ene_Oil	2030	6.29807	CGE	CGE5	Mitigation_NoNuc	5
SSP2_AIMEInvNoNuc4_80NPi_NoCC	JPN	Sec_Ene_Ele	2030	3.60476	CGE	CGE5	Mitigation_NoNuc	5
SSP2_AIMEInvNoNuc4_80NPi_NoCC	JPN	Sec_Ene_Ele_Bio	2030	0.000727426	CGE	CGE5	Mitigation_NoNuc	5
SSP2_AIMEInvNoNuc4_80NPi_NoCC	JPN	Sec_Ene_Ele_Coa	2030	0.809982	CGE	CGE5	Mitigation_NoNuc	5
SSP2_AIMEInvNoNuc4_80NPi_NoCC	JPN	Sec_Ene_Ele_Gas	2030	1.92989	CGE	CGE5	Mitigation_NoNuc	5
SSP2_AIMEInvNoNuc4_80NPi_NoCC	JPN	Sec_Ene_Ele_Nuc	2030	0.000363713	CGE	CGE5	Mitigation_NoNuc	5
SSP2_AIMEInvNoNuc4_80NPi_NoCC	JPN	Sec_Ene_Ele_Oil	2030	0.00148217	CGE	CGE5	Mitigation_NoNuc	5
SSP2_AIMEInvNoNuc4_80NPi_NoCC	JPN	Sec_Ene_Liq	2030	4.5697	CGE	CGE5	Mitigation_NoNuc	5
SSP2_AIMEInvNoNuc4_80NPi_NoCC	JPN	Fin_Ene_Ele	2030	3.29773	CGE	CGE5	Mitigation_NoNuc	5
SSP2_AIMEInvNoNuc4_80NPi_NoCC	JPN	Fin_Ene_Gas	2030	2.54846	CGE	CGE5	Mitigation_NoNuc	5
SSP2_AIMEInvNoNuc4_80NPi_NoCC	JPN	Fin_Ene_Ind	2030	5.21073	CGE	CGE5	Mitigation_NoNuc	5
SSP2_AIMEInvNoNuc4_80NPi_NoCC	JPN	Fin_Ene_Liq	2030	5.12428	CGE	CGE5	Mitigation_NoNuc	5
SSP2_AIMEInvNoNuc4_80NPi_NoCC	JPN	Fin_Ene_Res_and_Com	2030	4.16788	CGE	CGE5	Mitigation_NoNuc	5
SSP2_AIMEInvNoNuc4_80NPi_NoCC	JPN	Fin_Ene_Solids	2030	1.11168	CGE	CGE5	Mitigation_NoNuc	5
SSP2_AIMEInvNoNuc4_80NPi_NoCC	JPN	Fin_Ene_Tra	2030	2.58506	CGE	CGE5	Mitigation_NoNuc	5
SSP2_AIMEInvNoNuc4_80NPi_NoCC	JPN	Prm_Ene_Hyd	2030	0.267404	CGE	CGE5	Mitigation_NoNuc	5
SSP2_AIMEInvNoNuc4_80NPi_NoCC	JPN	Prm_Ene_Solar	2030	0.338262	CGE	CGE5	Mitigation_NoNuc	5
SSP2_AIMEInvNoNuc4_80NPi_NoCC	JPN	Prm_Ene_Win	2030	0.198482	CGE	CGE5	Mitigation_NoNuc	5
SSP2_AIMEInvNoNuc4_80NPi_NoCC	JPN	Sec_Ene	2030	11.2257	CGE	CGE5	Mitigation_NoNuc	5
SSP2_AIMEInvNoNuc4_80NPi_NoCC	JPN	Fin_Ene_Res	2030	1.95127	CGE	CGE5	Mitigation_NoNuc	5
SSP2_AIMEInvNoNuc4_80NPi_NoCC	JPN	Fin_Ene_Com	2030	2.21661	CGE	CGE5	Mitigation_NoNuc	5
SSP2_AIMEInvNoNuc4_80NPi_NoCC	JPN	Emi_CO2_Ene	2030	878.015	CGE	CGE5	Mitigation_NoNuc	5
SSP2_AIMEInvNoNuc_80NPi_NoCC	JPN	Fin_Ene	2030	12.22	CGE	CGE2	Mitigation_NoNuc	2
SSP2_AIMEInvNoNuc_80NPi_NoCC	JPN	Prc_Car	2030	360.063	CGE	CGE2	Mitigation_NoNuc	2
SSP2_AIMEInvNoNuc_80NPi_NoCC	JPN	Prm_Ene	2030	16.4342	CGE	CGE2	Mitigation_NoNuc	2
SSP2_AIMEInvNoNuc_80NPi_NoCC	JPN	Prm_Ene_Coa	2030	3.39583	CGE	CGE2	Mitigation_NoNuc	2
SSP2_AIMEInvNoNuc_80NPi_NoCC	JPN	Prm_Ene_Fos	2030	15.3707	CGE	CGE2	Mitigation_NoNuc	2
SSP2_AIMEInvNoNuc_80NPi_NoCC	JPN	Prm_Ene_Gas	2030	5.62575	CGE	CGE2	Mitigation_NoNuc	2
SSP2_AIMEInvNoNuc_80NPi_NoCC	JPN	Prm_Ene_Nuc	2030	0.000366233	CGE	CGE2	Mitigation_NoNuc	2
SSP2_AIMEInvNoNuc_80NPi_NoCC	JPN	Prm_Ene_Oil	2030	6.3491	CGE	CGE2	Mitigation_NoNuc	2
SSP2_AIMEInvNoNuc_80NPi_NoCC	JPN	Sec_Ene_Ele	2030	3.62992	CGE	CGE2	Mitigation_NoNuc	2
SSP2_AIMEInvNoNuc_80NPi_NoCC	JPN	Sec_Ene_Ele_Bio	2030	0.0022334	CGE	CGE2	Mitigation_NoNuc	2
SSP2_AIMEInvNoNuc_80NPi_NoCC	JPN	Sec_Ene_Ele_Coa	2030	0.790764	CGE	CGE2	Mitigation_NoNuc	2
SSP2_AIMEInvNoNuc_80NPi_NoCC	JPN	Sec_Ene_Ele_Gas	2030	1.92885	CGE	CGE2	Mitigation_NoNuc	2
SSP2_AIMEInvNoNuc_80NPi_NoCC	JPN	Sec_Ene_Ele_Nuc	2030	0.000366233	CGE	CGE2	Mitigation_NoNuc	2
SSP2_AIMEInvNoNuc_80NPi_NoCC	JPN	Sec_Ene_Ele_Oil	2030	0.00158446	CGE	CGE2	Mitigation_NoNuc	2
SSP2_AIMEInvNoNuc_80NPi_NoCC	JPN	Sec_Ene_Liq	2030	4.5683	CGE	CGE2	Mitigation_NoNuc	2
SSP2_AIMEInvNoNuc_80NPi_NoCC	JPN	Fin_Ene_Ele	2030	3.32152	CGE	CGE2	Mitigation_NoNuc	2
SSP2_AIMEInvNoNuc_80NPi_NoCC	JPN	Fin_Ene_Gas	2030	2.55771	CGE	CGE2	Mitigation_NoNuc	2
SSP2_AIMEInvNoNuc_80NPi_NoCC	JPN	Fin_Ene_Ind	2030	5.35227	CGE	CGE2	Mitigation_NoNuc	2
SSP2_AIMEInvNoNuc_80NPi_NoCC	JPN	Fin_Ene_Liq	2030	5.17801	CGE	CGE2	Mitigation_NoNuc	2
SSP2_AIMEInvNoNuc_80NPi_NoCC	JPN	Fin_Ene_Res_and_Com	2030	4.16206	CGE	CGE2	Mitigation_NoNuc	2
SSP2_AIMEInvNoNuc_80NPi_NoCC	JPN	Fin_Ene_Solids	2030	1.13821	CGE	CGE2	Mitigation_NoNuc	2
SSP2_AIMEInvNoNuc_80NPi_NoCC	JPN	Fin_Ene_Tra	2030	2.55952	CGE	CGE2	Mitigation_NoNuc	2
SSP2_AIMEInvNoNuc_80NPi_NoCC	JPN	Prm_Ene_Hyd	2030	0.288489	CGE	CGE2	Mitigation_NoNuc	2
SSP2_AIMEInvNoNuc_80NPi_NoCC	JPN	Prm_Ene_Solar	2030	0.358646	CGE	CGE2	Mitigation_NoNuc	2
SSP2_AIMEInvNoNuc_80NPi_NoCC	JPN	Prm_Ene_Win	2030	0.200611	CGE	CGE2	Mitigation_NoNuc	2
SSP2_AIMEInvNoNuc_80NPi_NoCC	JPN	Sec_Ene	2030	11.2878	CGE	CGE2	Mitigation_NoNuc	2
SSP2_AIMEInvNoNuc_80NPi_NoCC	JPN	Fin_Ene_Res	2030	1.94634	CGE	CGE2	Mitigation_NoNuc	2
SSP2_AIMEInvNoNuc_80NPi_NoCC	JPN	Fin_Ene_Com	2030	2.21572	CGE	CGE2	Mitigation_NoNuc	2
SSP2_AIMEInvNoNuc_80NPi_NoCC	JPN	Emi_CO2_Ene	2030	872.825	CGE	CGE2	Mitigation_NoNuc	2
SSP2_NoNuc_80_NoCC	JPN	Fin_Ene	2030	10.9646	CGE	CGE1	Mitigation_NoNuc	1
SSP2_NoNuc_80_NoCC	JPN	Prc_Car	2030	281.841	CGE	CGE1	Mitigation_NoNuc	1
SSP2_NoNuc_80_NoCC	JPN	Prm_Ene	2030	17.1155	CGE	CGE1	Mitigation_NoNuc	1
SSP2_NoNuc_80_NoCC	JPN	Prm_Ene_Coa	2030	3.20678	CGE	CGE1	Mitigation_NoNuc	1
SSP2_NoNuc_80_NoCC	JPN	Prm_Ene_Fos	2030	15.2337	CGE	CGE1	Mitigation_NoNuc	1
SSP2_NoNuc_80_NoCC	JPN	Prm_Ene_Gas	2030	4.8482	CGE	CGE1	Mitigation_NoNuc	1
SSP2_NoNuc_80_NoCC	JPN	Prm_Ene_Oil	2030	7.17868	CGE	CGE1	Mitigation_NoNuc	1
SSP2_NoNuc_80_NoCC	JPN	Sec_Ene_Ele	2030	4.78522	CGE	CGE1	Mitigation_NoNuc	1
SSP2_NoNuc_80_NoCC	JPN	Sec_Ene_Ele_Bio	2030	0.102529	CGE	CGE1	Mitigation_NoNuc	1
SSP2_NoNuc_80_NoCC	JPN	Sec_Ene_Ele_Coa	2030	0.995812	CGE	CGE1	Mitigation_NoNuc	1
SSP2_NoNuc_80_NoCC	JPN	Sec_Ene_Ele_Gas	2030	1.84401	CGE	CGE1	Mitigation_NoNuc	1
SSP2_NoNuc_80_NoCC	JPN	Sec_Ene_Ele_Oil	2030	0.60819	CGE	CGE1	Mitigation_NoNuc	1
SSP2_NoNuc_80_NoCC	JPN	Sec_Ene_Liq	2030	5.24224	CGE	CGE1	Mitigation_NoNuc	1
SSP2_NoNuc_80_NoCC	JPN	Fin_Ene_Ele	2030	4.3697	CGE	CGE1	Mitigation_NoNuc	1
SSP2_NoNuc_80_NoCC	JPN	Fin_Ene_Gas	2030	1.64829	CGE	CGE1	Mitigation_NoNuc	1
SSP2_NoNuc_80_NoCC	JPN	Fin_Ene_Ind	2030	3.81088	CGE	CGE1	Mitigation_NoNuc	1
SSP2_NoNuc_80_NoCC	JPN	Fin_Ene_Liq	2030	4.70127	CGE	CGE1	Mitigation_NoNuc	1
SSP2_NoNuc_80_NoCC	JPN	Fin_Ene_Res_and_Com	2030	4.32419	CGE	CGE1	Mitigation_NoNuc	1
SSP2_NoNuc_80_NoCC	JPN	Fin_Ene_Solids	2030	0.162086	CGE	CGE1	Mitigation_NoNuc	1
SSP2_NoNuc_80_NoCC	JPN	Fin_Ene_Tra	2030	2.71977	CGE	CGE1	Mitigation_NoNuc	1
SSP2_NoNuc_80_NoCC	JPN	Prm_Ene_Hyd	2030	0.409733	CGE	CGE1	Mitigation_NoNuc	1
SSP2_NoNuc_80_NoCC	JPN	Prm_Ene_Solar	2030	0.332612	CGE	CGE1	Mitigation_NoNuc	1
SSP2_NoNuc_80_NoCC	JPN	Prm_Ene_Win	2030	0.475674	CGE	CGE1	Mitigation_NoNuc	1
SSP2_NoNuc_80_NoCC	JPN	Sec_Ene	2030	11.2879	CGE	CGE1	Mitigation_NoNuc	1
SSP2_NoNuc_80_NoCC	JPN	Fin_Ene_Res	2030	2.13647	CGE	CGE1	Mitigation_NoNuc	1
SSP2_NoNuc_80_NoCC	JPN	Fin_Ene_Com	2030	2.18772	CGE	CGE1	Mitigation_NoNuc	1
SSP2_NoNuc_80_NoCC	JPN	Emi_CO2_Ene	2030	734.762	CGE	CGE1	Mitigation_NoNuc	1
Mitigation_NoNUC	JPN	Emi_CO2_Ene	2030	948.378	Enduse	Enduse1	Mitigation_NoNuc	1
Mitigation_NoNUC	JPN	Fin_Ene	2030	12.4512	Enduse	Enduse1	Mitigation_NoNuc	1
Mitigation_NoNUC	JPN	Fin_Ene_Com	2030	2.24083	Enduse	Enduse1	Mitigation_NoNuc	1
Mitigation_NoNUC	JPN	Fin_Ene_Ele	2030	3.33934	Enduse	Enduse1	Mitigation_NoNuc	1
Mitigation_NoNUC	JPN	Fin_Ene_Gas	2030	2.36827	Enduse	Enduse1	Mitigation_NoNuc	1
Mitigation_NoNUC	JPN	Fin_Ene_Ind	2030	5.57752	Enduse	Enduse1	Mitigation_NoNuc	1
Mitigation_NoNUC	JPN	Fin_Ene_Liq	2030	5.43485	Enduse	Enduse1	Mitigation_NoNuc	1
Mitigation_NoNUC	JPN	Fin_Ene_Res	2030	1.99135	Enduse	Enduse1	Mitigation_NoNuc	1
Mitigation_NoNUC	JPN	Fin_Ene_Res_and_Com	2030	4.23218	Enduse	Enduse1	Mitigation_NoNuc	1
Mitigation_NoNUC	JPN	Fin_Ene_Solids	2030	1.18147	Enduse	Enduse1	Mitigation_NoNuc	1
Mitigation_NoNUC	JPN	Fin_Ene_Tra	2030	2.60746	Enduse	Enduse1	Mitigation_NoNuc	1
Mitigation_NoNUC	JPN	Prc_Car	2030	360.063	Enduse	Enduse1	Mitigation_NoNuc	1
Mitigation_NoNUC	JPN	Prm_Ene	2030	16.8791	Enduse	Enduse1	Mitigation_NoNuc	1
Mitigation_NoNUC	JPN	Prm_Ene_Coa	2030	3.83135	Enduse	Enduse1	Mitigation_NoNuc	1
Mitigation_NoNUC	JPN	Prm_Ene_Fos	2030	15.7211	Enduse	Enduse1	Mitigation_NoNuc	1
Mitigation_NoNUC	JPN	Prm_Ene_Gas	2030	5.68101	Enduse	Enduse1	Mitigation_NoNuc	1
Mitigation_NoNUC	JPN	Prm_Ene_Hyd	2030	0.286939	Enduse	Enduse1	Mitigation_NoNuc	1
Mitigation_NoNUC	JPN	Prm_Ene_Nuc	2030	NA	Enduse	Enduse1	Mitigation_NoNuc	1
Mitigation_NoNUC	JPN	Prm_Ene_Oil	2030	6.20872	Enduse	Enduse1	Mitigation_NoNuc	1
Mitigation_NoNUC	JPN	Prm_Ene_Solar	2030	0.354766	Enduse	Enduse1	Mitigation_NoNuc	1
Mitigation_NoNUC	JPN	Prm_Ene_Win	2030	0.199198	Enduse	Enduse1	Mitigation_NoNuc	1
Mitigation_NoNUC	JPN	Sec_Ene	2030	13.0367	Enduse	Enduse1	Mitigation_NoNuc	1
Mitigation_NoNUC	JPN	Sec_Ene_Ele	2030	3.56045	Enduse	Enduse1	Mitigation_NoNuc	1
Mitigation_NoNUC	JPN	Sec_Ene_Ele_Bio	2030	0.00185401	Enduse	Enduse1	Mitigation_NoNuc	1
Mitigation_NoNUC	JPN	Sec_Ene_Ele_Coa	2030	0.785577	Enduse	Enduse1	Mitigation_NoNuc	1
Mitigation_NoNUC	JPN	Sec_Ene_Ele_Gas	2030	1.93735	Enduse	Enduse1	Mitigation_NoNuc	1
Mitigation_NoNUC	JPN	Sec_Ene_Ele_Nuc	2030	NA	Enduse	Enduse1	Mitigation_NoNuc	1
Mitigation_NoNUC	JPN	Sec_Ene_Ele_Oil	2030	0.00099497	Enduse	Enduse1	Mitigation_NoNuc	1
Mitigation_NoNUC	JPN	Sec_Ene_Liq	2030	5.43485	Enduse	Enduse1	Mitigation_NoNuc	1
Mitigation2_NoNUC	JPN	Emi_CO2_Ene	2030	948.368	Enduse	Enduse2	Mitigation_NoNuc	2
Mitigation2_NoNUC	JPN	Fin_Ene	2030	12.3239	Enduse	Enduse2	Mitigation_NoNuc	2
Mitigation2_NoNUC	JPN	Fin_Ene_Com	2030	2.24224	Enduse	Enduse2	Mitigation_NoNuc	2
Mitigation2_NoNUC	JPN	Fin_Ene_Ele	2030	3.30485	Enduse	Enduse2	Mitigation_NoNuc	2
Mitigation2_NoNUC	JPN	Fin_Ene_Gas	2030	2.33934	Enduse	Enduse2	Mitigation_NoNuc	2
Mitigation2_NoNUC	JPN	Fin_Ene_Ind	2030	5.4232	Enduse	Enduse2	Mitigation_NoNuc	2
Mitigation2_NoNUC	JPN	Fin_Ene_Liq	2030	5.4247	Enduse	Enduse2	Mitigation_NoNuc	2
Mitigation2_NoNUC	JPN	Fin_Ene_Res	2030	1.99556	Enduse	Enduse2	Mitigation_NoNuc	2
Mitigation2_NoNUC	JPN	Fin_Ene_Res_and_Com	2030	4.2378	Enduse	Enduse2	Mitigation_NoNuc	2
Mitigation2_NoNUC	JPN	Fin_Ene_Solids	2030	1.13199	Enduse	Enduse2	Mitigation_NoNuc	2
Mitigation2_NoNUC	JPN	Fin_Ene_Tra	2030	2.62973	Enduse	Enduse2	Mitigation_NoNuc	2
Mitigation2_NoNUC	JPN	Prc_Car	2030	307.885	Enduse	Enduse2	Mitigation_NoNuc	2
Mitigation2_NoNUC	JPN	Prm_Ene	2030	16.7375	Enduse	Enduse2	Mitigation_NoNuc	2
Mitigation2_NoNUC	JPN	Prm_Ene_Coa	2030	3.8087	Enduse	Enduse2	Mitigation_NoNuc	2
Mitigation2_NoNUC	JPN	Prm_Ene_Fos	2030	15.7108	Enduse	Enduse2	Mitigation_NoNuc	2
Mitigation2_NoNUC	JPN	Prm_Ene_Gas	2030	5.65965	Enduse	Enduse2	Mitigation_NoNuc	2
Mitigation2_NoNUC	JPN	Prm_Ene_Hyd	2030	0.264957	Enduse	Enduse2	Mitigation_NoNuc	2
Mitigation2_NoNUC	JPN	Prm_Ene_Nuc	2030	NA	Enduse	Enduse2	Mitigation_NoNuc	2
Mitigation2_NoNUC	JPN	Prm_Ene_Oil	2030	6.24244	Enduse	Enduse2	Mitigation_NoNuc	2
Mitigation2_NoNUC	JPN	Prm_Ene_Solar	2030	0.312847	Enduse	Enduse2	Mitigation_NoNuc	2
Mitigation2_NoNUC	JPN	Prm_Ene_Win	2030	0.189149	Enduse	Enduse2	Mitigation_NoNuc	2
Mitigation2_NoNUC	JPN	Sec_Ene	2030	12.8628	Enduse	Enduse2	Mitigation_NoNuc	2
Mitigation2_NoNUC	JPN	Sec_Ene_Ele	2030	3.52211	Enduse	Enduse2	Mitigation_NoNuc	2
Mitigation2_NoNUC	JPN	Sec_Ene_Ele_Bio	2030	NA	Enduse	Enduse2	Mitigation_NoNuc	2
Mitigation2_NoNUC	JPN	Sec_Ene_Ele_Coa	2030	0.821963	Enduse	Enduse2	Mitigation_NoNuc	2
Mitigation2_NoNUC	JPN	Sec_Ene_Ele_Gas	2030	1.93796	Enduse	Enduse2	Mitigation_NoNuc	2
Mitigation2_NoNUC	JPN	Sec_Ene_Ele_Nuc	2030	NA	Enduse	Enduse2	Mitigation_NoNuc	2
Mitigation2_NoNUC	JPN	Sec_Ene_Ele_Oil	2030	0.0007559	Enduse	Enduse2	Mitigation_NoNuc	2
Mitigation2_NoNUC	JPN	Sec_Ene_Liq	2030	5.4247	Enduse	Enduse2	Mitigation_NoNuc	2
Mitigation3_NoNUC	JPN	Emi_CO2_Ene	2030	948.383	Enduse	Enduse3	Mitigation_NoNuc	3
Mitigation3_NoNUC	JPN	Fin_Ene	2030	12.3347	Enduse	Enduse3	Mitigation_NoNuc	3
Mitigation3_NoNUC	JPN	Fin_Ene_Com	2030	2.23928	Enduse	Enduse3	Mitigation_NoNuc	3
Mitigation3_NoNUC	JPN	Fin_Ene_Ele	2030	3.31369	Enduse	Enduse3	Mitigation_NoNuc	3
Mitigation3_NoNUC	JPN	Fin_Ene_Gas	2030	2.34857	Enduse	Enduse3	Mitigation_NoNuc	3
Mitigation3_NoNUC	JPN	Fin_Ene_Ind	2030	5.43553	Enduse	Enduse3	Mitigation_NoNuc	3
Mitigation3_NoNUC	JPN	Fin_Ene_Liq	2030	5.39233	Enduse	Enduse3	Mitigation_NoNuc	3
Mitigation3_NoNUC	JPN	Fin_Ene_Res	2030	1.99462	Enduse	Enduse3	Mitigation_NoNuc	3
Mitigation3_NoNUC	JPN	Fin_Ene_Res_and_Com	2030	4.2339	Enduse	Enduse3	Mitigation_NoNuc	3
Mitigation3_NoNUC	JPN	Fin_Ene_Solids	2030	1.15478	Enduse	Enduse3	Mitigation_NoNuc	3
Mitigation3_NoNUC	JPN	Fin_Ene_Tra	2030	2.63211	Enduse	Enduse3	Mitigation_NoNuc	3
Mitigation3_NoNUC	JPN	Prc_Car	2030	335.877	Enduse	Enduse3	Mitigation_NoNuc	3
Mitigation3_NoNUC	JPN	Prm_Ene	2030	16.7512	Enduse	Enduse3	Mitigation_NoNuc	3
Mitigation3_NoNUC	JPN	Prm_Ene_Coa	2030	3.81889	Enduse	Enduse3	Mitigation_NoNuc	3
Mitigation3_NoNUC	JPN	Prm_Ene_Fos	2030	15.67	Enduse	Enduse3	Mitigation_NoNuc	3
Mitigation3_NoNUC	JPN	Prm_Ene_Gas	2030	5.66978	Enduse	Enduse3	Mitigation_NoNuc	3
Mitigation3_NoNUC	JPN	Prm_Ene_Hyd	2030	0.265853	Enduse	Enduse3	Mitigation_NoNuc	3
Mitigation3_NoNUC	JPN	Prm_Ene_Nuc	2030	NA	Enduse	Enduse3	Mitigation_NoNuc	3
Mitigation3_NoNUC	JPN	Prm_Ene_Oil	2030	6.18136	Enduse	Enduse3	Mitigation_NoNuc	3
Mitigation3_NoNUC	JPN	Prm_Ene_Solar	2030	0.33432	Enduse	Enduse3	Mitigation_NoNuc	3
Mitigation3_NoNUC	JPN	Prm_Ene_Win	2030	0.196973	Enduse	Enduse3	Mitigation_NoNuc	3
Mitigation3_NoNUC	JPN	Sec_Ene	2030	12.9024	Enduse	Enduse3	Mitigation_NoNuc	3
Mitigation3_NoNUC	JPN	Sec_Ene_Ele	2030	3.53273	Enduse	Enduse3	Mitigation_NoNuc	3
Mitigation3_NoNUC	JPN	Sec_Ene_Ele_Bio	2030	NA	Enduse	Enduse3	Mitigation_NoNuc	3
Mitigation3_NoNUC	JPN	Sec_Ene_Ele_Coa	2030	0.802844	Enduse	Enduse3	Mitigation_NoNuc	3
Mitigation3_NoNUC	JPN	Sec_Ene_Ele_Gas	2030	1.93732	Enduse	Enduse3	Mitigation_NoNuc	3
Mitigation3_NoNUC	JPN	Sec_Ene_Ele_Nuc	2030	NA	Enduse	Enduse3	Mitigation_NoNuc	3
Mitigation3_NoNUC	JPN	Sec_Ene_Ele_Oil	2030	0.0008938	Enduse	Enduse3	Mitigation_NoNuc	3
Mitigation3_NoNUC	JPN	Sec_Ene_Liq	2030	5.39233	Enduse	Enduse3	Mitigation_NoNuc	3
Mitigation4_NoNUC	JPN	Emi_CO2_Ene	2030	948.383	Enduse	Enduse4	Mitigation_NoNuc	4
Mitigation4_NoNUC	JPN	Fin_Ene	2030	12.3343	Enduse	Enduse4	Mitigation_NoNuc	4
Mitigation4_NoNUC	JPN	Fin_Ene_Com	2030	2.24172	Enduse	Enduse4	Mitigation_NoNuc	4
Mitigation4_NoNUC	JPN	Fin_Ene_Ele	2030	3.31536	Enduse	Enduse4	Mitigation_NoNuc	4
Mitigation4_NoNUC	JPN	Fin_Ene_Gas	2030	2.34865	Enduse	Enduse4	Mitigation_NoNuc	4
Mitigation4_NoNUC	JPN	Fin_Ene_Ind	2030	5.43121	Enduse	Enduse4	Mitigation_NoNuc	4
Mitigation4_NoNUC	JPN	Fin_Ene_Liq	2030	5.39068	Enduse	Enduse4	Mitigation_NoNuc	4
Mitigation4_NoNUC	JPN	Fin_Ene_Res	2030	1.99521	Enduse	Enduse4	Mitigation_NoNuc	4
Mitigation4_NoNUC	JPN	Fin_Ene_Res_and_Com	2030	4.23693	Enduse	Enduse4	Mitigation_NoNuc	4
Mitigation4_NoNUC	JPN	Fin_Ene_Solids	2030	1.15432	Enduse	Enduse4	Mitigation_NoNuc	4
Mitigation4_NoNUC	JPN	Fin_Ene_Tra	2030	2.63309	Enduse	Enduse4	Mitigation_NoNuc	4
Mitigation4_NoNUC	JPN	Prc_Car	2030	336.257	Enduse	Enduse4	Mitigation_NoNuc	4
Mitigation4_NoNUC	JPN	Prm_Ene	2030	16.7525	Enduse	Enduse4	Mitigation_NoNuc	4
Mitigation4_NoNUC	JPN	Prm_Ene_Coa	2030	3.82119	Enduse	Enduse4	Mitigation_NoNuc	4
Mitigation4_NoNUC	JPN	Prm_Ene_Fos	2030	15.6664	Enduse	Enduse4	Mitigation_NoNuc	4
Mitigation4_NoNUC	JPN	Prm_Ene_Gas	2030	5.67044	Enduse	Enduse4	Mitigation_NoNuc	4
Mitigation4_NoNUC	JPN	Prm_Ene_Hyd	2030	0.265853	Enduse	Enduse4	Mitigation_NoNuc	4
Mitigation4_NoNUC	JPN	Prm_Ene_Nuc	2030	NA	Enduse	Enduse4	Mitigation_NoNuc	4
Mitigation4_NoNUC	JPN	Prm_Ene_Oil	2030	6.17475	Enduse	Enduse4	Mitigation_NoNuc	4
Mitigation4_NoNUC	JPN	Prm_Ene_Solar	2030	0.334695	Enduse	Enduse4	Mitigation_NoNuc	4
Mitigation4_NoNUC	JPN	Prm_Ene_Win	2030	0.196975	Enduse	Enduse4	Mitigation_NoNuc	4
Mitigation4_NoNUC	JPN	Sec_Ene	2030	12.9022	Enduse	Enduse4	Mitigation_NoNuc	4
Mitigation4_NoNUC	JPN	Sec_Ene_Ele	2030	3.53445	Enduse	Enduse4	Mitigation_NoNuc	4
Mitigation4_NoNUC	JPN	Sec_Ene_Ele_Bio	2030	NA	Enduse	Enduse4	Mitigation_NoNuc	4
Mitigation4_NoNUC	JPN	Sec_Ene_Ele_Coa	2030	0.804222	Enduse	Enduse4	Mitigation_NoNuc	4
Mitigation4_NoNUC	JPN	Sec_Ene_Ele_Gas	2030	1.93732	Enduse	Enduse4	Mitigation_NoNuc	4
Mitigation4_NoNUC	JPN	Sec_Ene_Ele_Nuc	2030	NA	Enduse	Enduse4	Mitigation_NoNuc	4
Mitigation4_NoNUC	JPN	Sec_Ene_Ele_Oil	2030	0.00089228	Enduse	Enduse4	Mitigation_NoNuc	4
Mitigation4_NoNUC	JPN	Sec_Ene_Liq	2030	5.39068	Enduse	Enduse4	Mitigation_NoNuc	4
Mitigation5_NoNUC	JPN	Emi_CO2_Ene	2030	948.383	Enduse	Enduse5	Mitigation_NoNuc	5
Mitigation5_NoNUC	JPN	Fin_Ene	2030	12.3337	Enduse	Enduse5	Mitigation_NoNuc	5
Mitigation5_NoNUC	JPN	Fin_Ene_Com	2030	2.2417	Enduse	Enduse5	Mitigation_NoNuc	5
Mitigation5_NoNUC	JPN	Fin_Ene_Ele	2030	3.31533	Enduse	Enduse5	Mitigation_NoNuc	5
Mitigation5_NoNUC	JPN	Fin_Ene_Gas	2030	2.34857	Enduse	Enduse5	Mitigation_NoNuc	5
Mitigation5_NoNUC	JPN	Fin_Ene_Ind	2030	5.4306	Enduse	Enduse5	Mitigation_NoNuc	5
Mitigation5_NoNUC	JPN	Fin_Ene_Liq	2030	5.39021	Enduse	Enduse5	Mitigation_NoNuc	5
Mitigation5_NoNUC	JPN	Fin_Ene_Res	2030	1.99523	Enduse	Enduse5	Mitigation_NoNuc	5
Mitigation5_NoNUC	JPN	Fin_Ene_Res_and_Com	2030	4.23694	Enduse	Enduse5	Mitigation_NoNuc	5
Mitigation5_NoNUC	JPN	Fin_Ene_Solids	2030	1.15433	Enduse	Enduse5	Mitigation_NoNuc	5
Mitigation5_NoNUC	JPN	Fin_Ene_Tra	2030	2.63311	Enduse	Enduse5	Mitigation_NoNuc	5
Mitigation5_NoNUC	JPN	Prc_Car	2030	336.267	Enduse	Enduse5	Mitigation_NoNuc	5
Mitigation5_NoNUC	JPN	Prm_Ene	2030	16.7514	Enduse	Enduse5	Mitigation_NoNuc	5
Mitigation5_NoNUC	JPN	Prm_Ene_Coa	2030	3.82038	Enduse	Enduse5	Mitigation_NoNuc	5
Mitigation5_NoNUC	JPN	Prm_Ene_Fos	2030	15.6662	Enduse	Enduse5	Mitigation_NoNuc	5
Mitigation5_NoNUC	JPN	Prm_Ene_Gas	2030	5.6704	Enduse	Enduse5	Mitigation_NoNuc	5
Mitigation5_NoNUC	JPN	Prm_Ene_Hyd	2030	0.265853	Enduse	Enduse5	Mitigation_NoNuc	5
Mitigation5_NoNUC	JPN	Prm_Ene_Nuc	2030	NA	Enduse	Enduse5	Mitigation_NoNuc	5
Mitigation5_NoNUC	JPN	Prm_Ene_Oil	2030	6.17542	Enduse	Enduse5	Mitigation_NoNuc	5
Mitigation5_NoNUC	JPN	Prm_Ene_Solar	2030	0.335016	Enduse	Enduse5	Mitigation_NoNuc	5
Mitigation5_NoNUC	JPN	Prm_Ene_Win	2030	0.196978	Enduse	Enduse5	Mitigation_NoNuc	5
Mitigation5_NoNUC	JPN	Sec_Ene	2030	12.9017	Enduse	Enduse5	Mitigation_NoNuc	5
Mitigation5_NoNUC	JPN	Sec_Ene_Ele	2030	3.53443	Enduse	Enduse5	Mitigation_NoNuc	5
Mitigation5_NoNUC	JPN	Sec_Ene_Ele_Bio	2030	NA	Enduse	Enduse5	Mitigation_NoNuc	5
Mitigation5_NoNUC	JPN	Sec_Ene_Ele_Coa	2030	0.803864	Enduse	Enduse5	Mitigation_NoNuc	5
Mitigation5_NoNUC	JPN	Sec_Ene_Ele_Gas	2030	1.93732	Enduse	Enduse5	Mitigation_NoNuc	5
Mitigation5_NoNUC	JPN	Sec_Ene_Ele_Nuc	2030	NA	Enduse	Enduse5	Mitigation_NoNuc	5
Mitigation5_NoNUC	JPN	Sec_Ene_Ele_Oil	2030	0.000895	Enduse	Enduse5	Mitigation_NoNuc	5
Mitigation5_NoNUC	JPN	Sec_Ene_Liq	2030	5.39021	Enduse	Enduse5	Mitigation_NoNuc	5

## Sheet: Fig S15
SMODEL	REMF	VEMF	Y	Mitbase_ratio	MODEL	Indicator
CGE1	JPN	CNS	2010	-1.38897e-05	CGE	a
CGE1	JPN	CNS	2015	-6.78255e-07	CGE	a
CGE1	JPN	CNS	2020	9.48991e-06	CGE	a
CGE1	JPN	CNS	2025	-0.0121381	CGE	a
CGE1	JPN	CNS	2030	-0.0140437	CGE	a
CGE1	JPN	CNS	2035	-0.0202665	CGE	a
CGE1	JPN	CNS	2040	-0.0288212	CGE	a
CGE1	JPN	CNS	2045	-0.0333721	CGE	a
CGE1	JPN	CNS	2050	-0.0351054	CGE	a
CGE1	JPN	Out_Ser	2010	3.33459e-07	CGE	d
CGE1	JPN	Out_Ser	2015	-6.21758e-07	CGE	d
CGE1	JPN	Out_Ser	2020	-7.77897e-07	CGE	d
CGE1	JPN	Out_Ser	2025	-0.00838855	CGE	d
CGE1	JPN	Out_Ser	2030	-0.00889418	CGE	d
CGE1	JPN	Out_Ser	2035	-0.0124804	CGE	d
CGE1	JPN	Out_Ser	2040	-0.0169647	CGE	d
CGE1	JPN	Out_Ser	2045	-0.0194647	CGE	d
CGE1	JPN	Out_Ser	2050	-0.0208723	CGE	d
CGE1	JPN	Out_I_S	2010	0.000124899	CGE	b
CGE1	JPN	Out_I_S	2015	-2.40983e-06	CGE	b
CGE1	JPN	Out_I_S	2020	-0.00010858	CGE	b
CGE1	JPN	Out_I_S	2025	-0.0527426	CGE	b
CGE1	JPN	Out_I_S	2030	-0.0504906	CGE	b
CGE1	JPN	Out_I_S	2035	-0.0540003	CGE	b
CGE1	JPN	Out_I_S	2040	-0.0486567	CGE	b
CGE1	JPN	Out_I_S	2045	-0.0430797	CGE	b
CGE1	JPN	Out_I_S	2050	-0.0443183	CGE	b
CGE1	JPN	Out_Oth_Ind	2010	0.000136537	CGE	c
CGE1	JPN	Out_Oth_Ind	2015	-1.88762e-06	CGE	c
CGE1	JPN	Out_Oth_Ind	2020	-0.00012181	CGE	c
CGE1	JPN	Out_Oth_Ind	2025	-0.0288986	CGE	c
CGE1	JPN	Out_Oth_Ind	2030	-0.0290761	CGE	c
CGE1	JPN	Out_Oth_Ind	2035	-0.0342277	CGE	c
CGE1	JPN	Out_Oth_Ind	2040	-0.0329612	CGE	c
CGE1	JPN	Out_Oth_Ind	2045	-0.0282864	CGE	c
CGE1	JPN	Out_Oth_Ind	2050	-0.0259498	CGE	c
CGE2	JPN	CNS	2010	-2.48064e-06	CGE	a
CGE2	JPN	CNS	2015	-1.75817e-07	CGE	a
CGE2	JPN	CNS	2020	-1.62027e-07	CGE	a
CGE2	JPN	CNS	2025	-0.000503143	CGE	a
CGE2	JPN	CNS	2030	-0.000393009	CGE	a
CGE2	JPN	CNS	2035	-0.00425011	CGE	a
CGE2	JPN	CNS	2040	-0.00758873	CGE	a
CGE2	JPN	CNS	2045	-0.0112603	CGE	a
CGE2	JPN	CNS	2050	-0.0115502	CGE	a
CGE2	JPN	Out_Ser	2010	-2.48e-06	CGE	d
CGE2	JPN	Out_Ser	2015	-3.37979e-07	CGE	d
CGE2	JPN	Out_Ser	2020	-3.16201e-07	CGE	d
CGE2	JPN	Out_Ser	2025	0.000523544	CGE	d
CGE2	JPN	Out_Ser	2030	0.00135484	CGE	d
CGE2	JPN	Out_Ser	2035	-0.00087947	CGE	d
CGE2	JPN	Out_Ser	2040	-0.00277018	CGE	d
CGE2	JPN	Out_Ser	2045	-0.00427494	CGE	d
CGE2	JPN	Out_Ser	2050	-0.00350522	CGE	d
CGE2	JPN	Out_I_S	2010	-5.62235e-07	CGE	b
CGE2	JPN	Out_I_S	2015	7.99913e-07	CGE	b
CGE2	JPN	Out_I_S	2020	7.42194e-07	CGE	b
CGE2	JPN	Out_I_S	2025	-0.0194341	CGE	b
CGE2	JPN	Out_I_S	2030	-0.0194697	CGE	b
CGE2	JPN	Out_I_S	2035	-0.0231719	CGE	b
CGE2	JPN	Out_I_S	2040	-0.0317364	CGE	b
CGE2	JPN	Out_I_S	2045	-0.0377874	CGE	b
CGE2	JPN	Out_I_S	2050	-0.0518021	CGE	b
CGE2	JPN	Out_Oth_Ind	2010	1.15192e-06	CGE	c
CGE2	JPN	Out_Oth_Ind	2015	7.6818e-07	CGE	c
CGE2	JPN	Out_Oth_Ind	2020	7.60263e-07	CGE	c
CGE2	JPN	Out_Oth_Ind	2025	0.00178253	CGE	c
CGE2	JPN	Out_Oth_Ind	2030	0.00193674	CGE	c
CGE2	JPN	Out_Oth_Ind	2035	0.000284696	CGE	c
CGE2	JPN	Out_Oth_Ind	2040	-0.00629932	CGE	c
CGE2	JPN	Out_Oth_Ind	2045	-0.0142907	CGE	c
CGE2	JPN	Out_Oth_Ind	2050	-0.0203306	CGE	c
CGE3	JPN	CNS	2010	-2.34145e-06	CGE	a
CGE3	JPN	CNS	2015	0.000129983	CGE	a
CGE3	JPN	CNS	2020	0.000351478	CGE	a
CGE3	JPN	CNS	2025	-6.99891e-05	CGE	a
CGE3	JPN	CNS	2030	0.000362501	CGE	a
CGE3	JPN	CNS	2035	-0.00316487	CGE	a
CGE3	JPN	CNS	2040	-0.00621157	CGE	a
CGE3	JPN	CNS	2045	-0.00946277	CGE	a
CGE3	JPN	CNS	2050	-0.00985027	CGE	a
CGE3	JPN	Out_Ser	2010	-2.43444e-06	CGE	d
CGE3	JPN	Out_Ser	2015	6.3753e-05	CGE	d
CGE3	JPN	Out_Ser	2020	0.000173306	CGE	d
CGE3	JPN	Out_Ser	2025	0.000765417	CGE	d
CGE3	JPN	Out_Ser	2030	0.00165236	CGE	d
CGE3	JPN	Out_Ser	2035	-0.000389261	CGE	d
CGE3	JPN	Out_Ser	2040	-0.00200758	CGE	d
CGE3	JPN	Out_Ser	2045	-0.00328775	CGE	d
CGE3	JPN	Out_Ser	2050	-0.00256742	CGE	d
CGE3	JPN	Out_I_S	2010	-2.68119e-07	CGE	b
CGE3	JPN	Out_I_S	2015	-3.09552e-05	CGE	b
CGE3	JPN	Out_I_S	2020	-0.000132066	CGE	b
CGE3	JPN	Out_I_S	2025	-0.0177079	CGE	b
CGE3	JPN	Out_I_S	2030	-0.018897	CGE	b
CGE3	JPN	Out_I_S	2035	-0.0209007	CGE	b
CGE3	JPN	Out_I_S	2040	-0.0306314	CGE	b
CGE3	JPN	Out_I_S	2045	-0.0348373	CGE	b
CGE3	JPN	Out_I_S	2050	-0.0508093	CGE	b
CGE3	JPN	Out_Oth_Ind	2010	1.37502e-06	CGE	c
CGE3	JPN	Out_Oth_Ind	2015	-0.000244139	CGE	c
CGE3	JPN	Out_Oth_Ind	2020	-0.000527236	CGE	c
CGE3	JPN	Out_Oth_Ind	2025	0.00145997	CGE	c
CGE3	JPN	Out_Oth_Ind	2030	0.00146465	CGE	c
CGE3	JPN	Out_Oth_Ind	2035	0.000264572	CGE	c
CGE3	JPN	Out_Oth_Ind	2040	-0.00604384	CGE	c
CGE3	JPN	Out_Oth_Ind	2045	-0.0142004	CGE	c
CGE3	JPN	Out_Oth_Ind	2050	-0.0202811	CGE	c

## Sheet: Fig S16
SCENARIO	Variable	Y	Value	MODEL	Model	CLP
SSP2_80NPi_NoCC	Sec_Ene_Ele_Oil	2005	0.418775	CGE	CGE1	Mitigation
SSP2_80NPi_NoCC	Sec_Ene_Ele_Oil	2010	0.457407	CGE	CGE1	Mitigation
SSP2_80NPi_NoCC	Sec_Ene_Ele_Oil	2015	0.482047	CGE	CGE1	Mitigation
SSP2_80NPi_NoCC	Sec_Ene_Ele_Oil	2020	0.512083	CGE	CGE1	Mitigation
SSP2_80NPi_NoCC	Sec_Ene_Ele_Oil	2025	0.497551	CGE	CGE1	Mitigation
SSP2_80NPi_NoCC	Sec_Ene_Ele_Oil	2030	0.520726	CGE	CGE1	Mitigation
SSP2_80NPi_NoCC	Sec_Ene_Ele_Oil	2035	0.54774	CGE	CGE1	Mitigation
SSP2_80NPi_NoCC	Sec_Ene_Ele_Oil	2040	0.640546	CGE	CGE1	Mitigation
SSP2_80NPi_NoCC	Sec_Ene_Ele_Oil	2045	0.755576	CGE	CGE1	Mitigation
SSP2_80NPi_NoCC	Sec_Ene_Ele_Oil	2050	0.764301	CGE	CGE1	Mitigation
SSP2_BaU_NoCC	Sec_Ene_Ele_Oil	2005	0.418775	CGE	CGE1	Baseline
SSP2_BaU_NoCC	Sec_Ene_Ele_Oil	2010	0.455497	CGE	CGE1	Baseline
SSP2_BaU_NoCC	Sec_Ene_Ele_Oil	2015	0.48209	CGE	CGE1	Baseline
SSP2_BaU_NoCC	Sec_Ene_Ele_Oil	2020	0.514073	CGE	CGE1	Baseline
SSP2_BaU_NoCC	Sec_Ene_Ele_Oil	2025	0.533203	CGE	CGE1	Baseline
SSP2_BaU_NoCC	Sec_Ene_Ele_Oil	2030	0.561548	CGE	CGE1	Baseline
SSP2_BaU_NoCC	Sec_Ene_Ele_Oil	2035	0.588702	CGE	CGE1	Baseline
SSP2_BaU_NoCC	Sec_Ene_Ele_Oil	2040	0.614914	CGE	CGE1	Baseline
SSP2_BaU_NoCC	Sec_Ene_Ele_Oil	2045	0.647718	CGE	CGE1	Baseline
SSP2_BaU_NoCC	Sec_Ene_Ele_Oil	2050	0.696962	CGE	CGE1	Baseline
SSP2_AIMEInv_80NPi_NoCC	Sec_Ene_Ele_Oil	2005	0.418775	CGE	CGE2	Mitigation
SSP2_AIMEInv_80NPi_NoCC	Sec_Ene_Ele_Oil	2010	0.457155	CGE	CGE2	Mitigation
SSP2_AIMEInv_80NPi_NoCC	Sec_Ene_Ele_Oil	2015	0.804323	CGE	CGE2	Mitigation
SSP2_AIMEInv_80NPi_NoCC	Sec_Ene_Ele_Oil	2020	0.0335313	CGE	CGE2	Mitigation
SSP2_AIMEInv_80NPi_NoCC	Sec_Ene_Ele_Oil	2025	0.00421257	CGE	CGE2	Mitigation
SSP2_AIMEInv_80NPi_NoCC	Sec_Ene_Ele_Oil	2030	0.00472968	CGE	CGE2	Mitigation
SSP2_AIMEInv_80NPi_NoCC	Sec_Ene_Ele_Oil	2035	0.00203305	CGE	CGE2	Mitigation
SSP2_AIMEInv_80NPi_NoCC	Sec_Ene_Ele_Oil	2040	0.00202251	CGE	CGE2	Mitigation
SSP2_AIMEInv_80NPi_NoCC	Sec_Ene_Ele_Oil	2045	0.00232268	CGE	CGE2	Mitigation
SSP2_AIMEInv_80NPi_NoCC	Sec_Ene_Ele_Oil	2050	0.00216126	CGE	CGE2	Mitigation
SSP2_AIMEInv_BaU_NoCC	Sec_Ene_Ele_Oil	2005	0.418775	CGE	CGE2	Baseline
SSP2_AIMEInv_BaU_NoCC	Sec_Ene_Ele_Oil	2010	0.457155	CGE	CGE2	Baseline
SSP2_AIMEInv_BaU_NoCC	Sec_Ene_Ele_Oil	2015	0.804323	CGE	CGE2	Baseline
SSP2_AIMEInv_BaU_NoCC	Sec_Ene_Ele_Oil	2020	0.0335313	CGE	CGE2	Baseline
SSP2_AIMEInv_BaU_NoCC	Sec_Ene_Ele_Oil	2025	0.00365078	CGE	CGE2	Baseline
SSP2_AIMEInv_BaU_NoCC	Sec_Ene_Ele_Oil	2030	0.00216631	CGE	CGE2	Baseline
SSP2_AIMEInv_BaU_NoCC	Sec_Ene_Ele_Oil	2035	0.00231108	CGE	CGE2	Baseline
SSP2_AIMEInv_BaU_NoCC	Sec_Ene_Ele_Oil	2040	0.00262052	CGE	CGE2	Baseline
SSP2_AIMEInv_BaU_NoCC	Sec_Ene_Ele_Oil	2045	0.00290171	CGE	CGE2	Baseline
SSP2_AIMEInv_BaU_NoCC	Sec_Ene_Ele_Oil	2050	0.00301656	CGE	CGE2	Baseline
Baseline_FullTech	Sec_Ene_Ele_Oil	2010	0.0184969	Enduse	Enduse1	Baseline
Baseline_FullTech	Sec_Ene_Ele_Oil	2015	0.783234	Enduse	Enduse1	Baseline
Baseline_FullTech	Sec_Ene_Ele_Oil	2020	0.0319189	Enduse	Enduse1	Baseline
Baseline_FullTech	Sec_Ene_Ele_Oil	2025	0.00199602	Enduse	Enduse1	Baseline
Baseline_FullTech	Sec_Ene_Ele_Oil	2030	0.00019405	Enduse	Enduse1	Baseline
Baseline_FullTech	Sec_Ene_Ele_Oil	2035	1.14e-06	Enduse	Enduse1	Baseline
Baseline_FullTech	Sec_Ene_Ele_Oil	2040	1.64e-06	Enduse	Enduse1	Baseline
Baseline_FullTech	Sec_Ene_Ele_Oil	2045	1.7e-07	Enduse	Enduse1	Baseline
Baseline_FullTech	Sec_Ene_Ele_Oil	2050	2.8e-07	Enduse	Enduse1	Baseline
Mitigation_FullTech	Sec_Ene_Ele_Oil	2010	0.0184969	Enduse	Enduse1	Mitigation
Mitigation_FullTech	Sec_Ene_Ele_Oil	2015	0.783234	Enduse	Enduse1	Mitigation
Mitigation_FullTech	Sec_Ene_Ele_Oil	2020	0.0319189	Enduse	Enduse1	Mitigation
Mitigation_FullTech	Sec_Ene_Ele_Oil	2025	0.00260475	Enduse	Enduse1	Mitigation
Mitigation_FullTech	Sec_Ene_Ele_Oil	2030	0.00297843	Enduse	Enduse1	Mitigation
Mitigation_FullTech	Sec_Ene_Ele_Oil	2035	0.00057288	Enduse	Enduse1	Mitigation
Mitigation_FullTech	Sec_Ene_Ele_Oil	2040	0.00038762	Enduse	Enduse1	Mitigation
Mitigation_FullTech	Sec_Ene_Ele_Oil	2045	0.00018255	Enduse	Enduse1	Mitigation
Mitigation_FullTech	Sec_Ene_Ele_Oil	2050	0.00043899	Enduse	Enduse1	Mitigation

## Sheet: Fig S17a
SCENARIO	Variable	Y	Value	MODEL	Model	CLP
SSP2_80NPi_NoCC	Fin_Ene_Res_and_Com	2005	4.99479	CGE	CGE1	Mitigation
SSP2_80NPi_NoCC	Fin_Ene_Res_and_Com	2010	4.9695	CGE	CGE1	Mitigation
SSP2_80NPi_NoCC	Fin_Ene_Res_and_Com	2015	5.12169	CGE	CGE1	Mitigation
SSP2_80NPi_NoCC	Fin_Ene_Res_and_Com	2020	5.26882	CGE	CGE1	Mitigation
SSP2_80NPi_NoCC	Fin_Ene_Res_and_Com	2025	4.67295	CGE	CGE1	Mitigation
SSP2_80NPi_NoCC	Fin_Ene_Res_and_Com	2030	4.77039	CGE	CGE1	Mitigation
SSP2_80NPi_NoCC	Fin_Ene_Res_and_Com	2035	4.7075	CGE	CGE1	Mitigation
SSP2_80NPi_NoCC	Fin_Ene_Res_and_Com	2040	4.71013	CGE	CGE1	Mitigation
SSP2_80NPi_NoCC	Fin_Ene_Res_and_Com	2045	4.7445	CGE	CGE1	Mitigation
SSP2_80NPi_NoCC	Fin_Ene_Res_and_Com	2050	4.70326	CGE	CGE1	Mitigation
SSP2_BaU_NoCC	Fin_Ene_Res_and_Com	2005	4.99479	CGE	CGE1	Baseline
SSP2_BaU_NoCC	Fin_Ene_Res_and_Com	2010	4.96993	CGE	CGE1	Baseline
SSP2_BaU_NoCC	Fin_Ene_Res_and_Com	2015	5.12169	CGE	CGE1	Baseline
SSP2_BaU_NoCC	Fin_Ene_Res_and_Com	2020	5.26849	CGE	CGE1	Baseline
SSP2_BaU_NoCC	Fin_Ene_Res_and_Com	2025	5.37765	CGE	CGE1	Baseline
SSP2_BaU_NoCC	Fin_Ene_Res_and_Com	2030	5.5308	CGE	CGE1	Baseline
SSP2_BaU_NoCC	Fin_Ene_Res_and_Com	2035	5.64926	CGE	CGE1	Baseline
SSP2_BaU_NoCC	Fin_Ene_Res_and_Com	2040	5.7481	CGE	CGE1	Baseline
SSP2_BaU_NoCC	Fin_Ene_Res_and_Com	2045	5.85218	CGE	CGE1	Baseline
SSP2_BaU_NoCC	Fin_Ene_Res_and_Com	2050	5.94214	CGE	CGE1	Baseline
SSP2_AIMEInv_80NPi_NoCC	Fin_Ene_Res_and_Com	2005	4.99479	CGE	CGE2	Mitigation
SSP2_AIMEInv_80NPi_NoCC	Fin_Ene_Res_and_Com	2010	4.96895	CGE	CGE2	Mitigation
SSP2_AIMEInv_80NPi_NoCC	Fin_Ene_Res_and_Com	2015	4.12413	CGE	CGE2	Mitigation
SSP2_AIMEInv_80NPi_NoCC	Fin_Ene_Res_and_Com	2020	4.28893	CGE	CGE2	Mitigation
SSP2_AIMEInv_80NPi_NoCC	Fin_Ene_Res_and_Com	2025	4.35159	CGE	CGE2	Mitigation
SSP2_AIMEInv_80NPi_NoCC	Fin_Ene_Res_and_Com	2030	4.28663	CGE	CGE2	Mitigation
SSP2_AIMEInv_80NPi_NoCC	Fin_Ene_Res_and_Com	2035	4.04431	CGE	CGE2	Mitigation
SSP2_AIMEInv_80NPi_NoCC	Fin_Ene_Res_and_Com	2040	3.74358	CGE	CGE2	Mitigation
SSP2_AIMEInv_80NPi_NoCC	Fin_Ene_Res_and_Com	2045	3.39882	CGE	CGE2	Mitigation
SSP2_AIMEInv_80NPi_NoCC	Fin_Ene_Res_and_Com	2050	3.06323	CGE	CGE2	Mitigation
SSP2_AIMEInv_BaU_NoCC	Fin_Ene_Res_and_Com	2005	4.99479	CGE	CGE2	Baseline
SSP2_AIMEInv_BaU_NoCC	Fin_Ene_Res_and_Com	2010	4.96895	CGE	CGE2	Baseline
SSP2_AIMEInv_BaU_NoCC	Fin_Ene_Res_and_Com	2015	4.12413	CGE	CGE2	Baseline
SSP2_AIMEInv_BaU_NoCC	Fin_Ene_Res_and_Com	2020	4.28893	CGE	CGE2	Baseline
SSP2_AIMEInv_BaU_NoCC	Fin_Ene_Res_and_Com	2025	4.36914	CGE	CGE2	Baseline
SSP2_AIMEInv_BaU_NoCC	Fin_Ene_Res_and_Com	2030	4.42424	CGE	CGE2	Baseline
SSP2_AIMEInv_BaU_NoCC	Fin_Ene_Res_and_Com	2035	4.35905	CGE	CGE2	Baseline
SSP2_AIMEInv_BaU_NoCC	Fin_Ene_Res_and_Com	2040	4.22518	CGE	CGE2	Baseline
SSP2_AIMEInv_BaU_NoCC	Fin_Ene_Res_and_Com	2045	4.15642	CGE	CGE2	Baseline
SSP2_AIMEInv_BaU_NoCC	Fin_Ene_Res_and_Com	2050	4.10709	CGE	CGE2	Baseline
Baseline_FullTech	Fin_Ene_Res_and_Com	2010	4.25919	Enduse	Enduse1	Baseline
Baseline_FullTech	Fin_Ene_Res_and_Com	2015	4.13967	Enduse	Enduse1	Baseline
Baseline_FullTech	Fin_Ene_Res_and_Com	2020	4.31	Enduse	Enduse1	Baseline
Baseline_FullTech	Fin_Ene_Res_and_Com	2025	4.39442	Enduse	Enduse1	Baseline
Baseline_FullTech	Fin_Ene_Res_and_Com	2030	4.46345	Enduse	Enduse1	Baseline
Baseline_FullTech	Fin_Ene_Res_and_Com	2035	4.41458	Enduse	Enduse1	Baseline
Baseline_FullTech	Fin_Ene_Res_and_Com	2040	4.27017	Enduse	Enduse1	Baseline
Baseline_FullTech	Fin_Ene_Res_and_Com	2045	4.18635	Enduse	Enduse1	Baseline
Baseline_FullTech	Fin_Ene_Res_and_Com	2050	4.13647	Enduse	Enduse1	Baseline
Mitigation_FullTech	Fin_Ene_Res_and_Com	2010	4.25919	Enduse	Enduse1	Mitigation
Mitigation_FullTech	Fin_Ene_Res_and_Com	2015	4.13967	Enduse	Enduse1	Mitigation
Mitigation_FullTech	Fin_Ene_Res_and_Com	2020	4.31	Enduse	Enduse1	Mitigation
Mitigation_FullTech	Fin_Ene_Res_and_Com	2025	4.379	Enduse	Enduse1	Mitigation
Mitigation_FullTech	Fin_Ene_Res_and_Com	2030	4.34417	Enduse	Enduse1	Mitigation
Mitigation_FullTech	Fin_Ene_Res_and_Com	2035	4.12693	Enduse	Enduse1	Mitigation
Mitigation_FullTech	Fin_Ene_Res_and_Com	2040	3.81982	Enduse	Enduse1	Mitigation
Mitigation_FullTech	Fin_Ene_Res_and_Com	2045	3.45203	Enduse	Enduse1	Mitigation
Mitigation_FullTech	Fin_Ene_Res_and_Com	2050	3.10506	Enduse	Enduse1	Mitigation

## Sheet: Fig S17b
SCENARIO	Variable	Y	Value	MODEL	Model	CLP
SSP2_80NPi_NoCC	Sec_Ene_Ele_Hyd	2005	0.286818	CGE	CGE1	Mitigation
SSP2_80NPi_NoCC	Sec_Ene_Ele_Hyd	2010	0.299433	CGE	CGE1	Mitigation
SSP2_80NPi_NoCC	Sec_Ene_Ele_Hyd	2015	0.313398	CGE	CGE1	Mitigation
SSP2_80NPi_NoCC	Sec_Ene_Ele_Hyd	2020	0.332967	CGE	CGE1	Mitigation
SSP2_80NPi_NoCC	Sec_Ene_Ele_Hyd	2025	0.409733	CGE	CGE1	Mitigation
SSP2_80NPi_NoCC	Sec_Ene_Ele_Hyd	2030	0.409733	CGE	CGE1	Mitigation
SSP2_80NPi_NoCC	Sec_Ene_Ele_Hyd	2035	0.409733	CGE	CGE1	Mitigation
SSP2_80NPi_NoCC	Sec_Ene_Ele_Hyd	2040	0.409733	CGE	CGE1	Mitigation
SSP2_80NPi_NoCC	Sec_Ene_Ele_Hyd	2045	0.409733	CGE	CGE1	Mitigation
SSP2_80NPi_NoCC	Sec_Ene_Ele_Hyd	2050	0.409733	CGE	CGE1	Mitigation
SSP2_BaU_NoCC	Sec_Ene_Ele_Hyd	2005	0.286818	CGE	CGE1	Baseline
SSP2_BaU_NoCC	Sec_Ene_Ele_Hyd	2010	0.312169	CGE	CGE1	Baseline
SSP2_BaU_NoCC	Sec_Ene_Ele_Hyd	2015	0.313522	CGE	CGE1	Baseline
SSP2_BaU_NoCC	Sec_Ene_Ele_Hyd	2020	0.32104	CGE	CGE1	Baseline
SSP2_BaU_NoCC	Sec_Ene_Ele_Hyd	2025	0.317055	CGE	CGE1	Baseline
SSP2_BaU_NoCC	Sec_Ene_Ele_Hyd	2030	0.319692	CGE	CGE1	Baseline
SSP2_BaU_NoCC	Sec_Ene_Ele_Hyd	2035	0.322364	CGE	CGE1	Baseline
SSP2_BaU_NoCC	Sec_Ene_Ele_Hyd	2040	0.324402	CGE	CGE1	Baseline
SSP2_BaU_NoCC	Sec_Ene_Ele_Hyd	2045	0.329982	CGE	CGE1	Baseline
SSP2_BaU_NoCC	Sec_Ene_Ele_Hyd	2050	0.345944	CGE	CGE1	Baseline
SSP2_AIMEInv_80NPi_NoCC	Sec_Ene_Ele_Hyd	2005	0.286818	CGE	CGE2	Mitigation
SSP2_AIMEInv_80NPi_NoCC	Sec_Ene_Ele_Hyd	2010	0.313306	CGE	CGE2	Mitigation
SSP2_AIMEInv_80NPi_NoCC	Sec_Ene_Ele_Hyd	2015	0.243186	CGE	CGE2	Mitigation
SSP2_AIMEInv_80NPi_NoCC	Sec_Ene_Ele_Hyd	2020	0.139108	CGE	CGE2	Mitigation
SSP2_AIMEInv_80NPi_NoCC	Sec_Ene_Ele_Hyd	2025	0.242414	CGE	CGE2	Mitigation
SSP2_AIMEInv_80NPi_NoCC	Sec_Ene_Ele_Hyd	2030	0.240312	CGE	CGE2	Mitigation
SSP2_AIMEInv_80NPi_NoCC	Sec_Ene_Ele_Hyd	2035	0.237307	CGE	CGE2	Mitigation
SSP2_AIMEInv_80NPi_NoCC	Sec_Ene_Ele_Hyd	2040	0.236719	CGE	CGE2	Mitigation
SSP2_AIMEInv_80NPi_NoCC	Sec_Ene_Ele_Hyd	2045	0.23393	CGE	CGE2	Mitigation
SSP2_AIMEInv_80NPi_NoCC	Sec_Ene_Ele_Hyd	2050	0.152877	CGE	CGE2	Mitigation
SSP2_AIMEInv_BaU_NoCC	Sec_Ene_Ele_Hyd	2005	0.286818	CGE	CGE2	Baseline
SSP2_AIMEInv_BaU_NoCC	Sec_Ene_Ele_Hyd	2010	0.313306	CGE	CGE2	Baseline
SSP2_AIMEInv_BaU_NoCC	Sec_Ene_Ele_Hyd	2015	0.243186	CGE	CGE2	Baseline
SSP2_AIMEInv_BaU_NoCC	Sec_Ene_Ele_Hyd	2020	0.139108	CGE	CGE2	Baseline
SSP2_AIMEInv_BaU_NoCC	Sec_Ene_Ele_Hyd	2025	0.154579	CGE	CGE2	Baseline
SSP2_AIMEInv_BaU_NoCC	Sec_Ene_Ele_Hyd	2030	0.184166	CGE	CGE2	Baseline
SSP2_AIMEInv_BaU_NoCC	Sec_Ene_Ele_Hyd	2035	0.148542	CGE	CGE2	Baseline
SSP2_AIMEInv_BaU_NoCC	Sec_Ene_Ele_Hyd	2040	0.186736	CGE	CGE2	Baseline
SSP2_AIMEInv_BaU_NoCC	Sec_Ene_Ele_Hyd	2045	0.115248	CGE	CGE2	Baseline
SSP2_AIMEInv_BaU_NoCC	Sec_Ene_Ele_Hyd	2050	0.13954	CGE	CGE2	Baseline
Baseline_FullTech	Sec_Ene_Ele_Hyd	2010	0.201115	Enduse	Enduse1	Baseline
Baseline_FullTech	Sec_Ene_Ele_Hyd	2015	0.236272	Enduse	Enduse1	Baseline
Baseline_FullTech	Sec_Ene_Ele_Hyd	2020	0.135286	Enduse	Enduse1	Baseline
Baseline_FullTech	Sec_Ene_Ele_Hyd	2025	0.150401	Enduse	Enduse1	Baseline
Baseline_FullTech	Sec_Ene_Ele_Hyd	2030	0.179457	Enduse	Enduse1	Baseline
Baseline_FullTech	Sec_Ene_Ele_Hyd	2035	0.145156	Enduse	Enduse1	Baseline
Baseline_FullTech	Sec_Ene_Ele_Hyd	2040	0.181682	Enduse	Enduse1	Baseline
Baseline_FullTech	Sec_Ene_Ele_Hyd	2045	0.111457	Enduse	Enduse1	Baseline
Baseline_FullTech	Sec_Ene_Ele_Hyd	2050	0.134833	Enduse	Enduse1	Baseline
Mitigation_FullTech	Sec_Ene_Ele_Hyd	2010	0.201115	Enduse	Enduse1	Mitigation
Mitigation_FullTech	Sec_Ene_Ele_Hyd	2015	0.236272	Enduse	Enduse1	Mitigation
Mitigation_FullTech	Sec_Ene_Ele_Hyd	2020	0.135286	Enduse	Enduse1	Mitigation
Mitigation_FullTech	Sec_Ene_Ele_Hyd	2025	0.236272	Enduse	Enduse1	Mitigation
Mitigation_FullTech	Sec_Ene_Ele_Hyd	2030	0.236272	Enduse	Enduse1	Mitigation
Mitigation_FullTech	Sec_Ene_Ele_Hyd	2035	0.236272	Enduse	Enduse1	Mitigation
Mitigation_FullTech	Sec_Ene_Ele_Hyd	2040	0.236272	Enduse	Enduse1	Mitigation
Mitigation_FullTech	Sec_Ene_Ele_Hyd	2045	0.236272	Enduse	Enduse1	Mitigation
Mitigation_FullTech	Sec_Ene_Ele_Hyd	2050	0.156492	Enduse	Enduse1	Mitigation

[truncated: 22 more sheets: Fig S18, Fig S19, Fig S2, Fig S20, Fig S3, Fig S4, Fig S8, Fig S9, Fig1, Fig2a, Fig2b, Fig2c, Fig2d, Fig3a, Fig3b, Fig3c, Fig3d, Fig4a, Fig4b, Fig4c …]
